# Supplementary material for: Combined in vivo metabolic effects of quetiapine and methadone in brain and blood of rats
Source: Arch Toxicol. 2023 Oct 23;98(1):289–301. doi: 10.1007/s00204-023-03620-2 (PMC10761411; doi:10.1007/s00204-023-03620-2)
Supplement: Supplementary file 1 — Supplementary file1 (XLSX 632 KB) [file 204_2023_3620_MOESM1_ESM.xlsx]

## Sheet: blood
							blank	blank	blank	blank	QC	QC	QC	QC	QC	QC	QC	MTD	MTD	MTD	MTD	MTD	MTD	MTD	MTD	MTD	control	control	control	control	control	control	control	control	QTP+MTD	QTP+MTD	QTP+MTD	QTP+MTD	QTP+MTD	QTP+MTD	QTP+MTD	QTP+MTD	QTP+MTD	QTP	QTP	QTP	QTP	QTP	QTP
name	Annotation	Annotation level	ESI	mz	RT	Adduct	Blank1	Blank2	Blank3	Blank4	QC1	QC2	QC3	QC4	QC5	QC6	QC7	Rat10_1_1_2-C,4_01_8337	Rat15_1_1_2-A,4_01_8319	Rat18_1_2_2-B,3_01_8327	Rat2_1_1_2-B,1_01_8325	Rat21_1_2_2-E,5_01_8357	Rat29_1_2_2-B,4_01_8328	Rat3_1_3_2-D,2_01_8344	Rat31_1_2_2-E,8_01_8360	Rat7_1_3_2-A,8_01_8324	Rat10_1_3_2-E,1_01_8352	Rat25_1_2_2-C,3_01_8336	Rat27_1_2_2-C,8_01_8342	Rat32_1_2_2-E,2_01_8353	Rat4_1_3_2-D,4_01_8346	Rat5_1_1_2-A,7_01_8322	Rat6_1_3_2-A,5_01_8320	Rat7_1_1_2-B,8_01_8333	Rat11_1_1_2-C,6_01_8340	Rat12_1_3_2-B,2_01_8326	Rat19_1_2_2-B,7_01_8332	Rat22_1_2_2-C,5_01_8338	Rat24_1_2_2-F,1_01_8361	Rat28_1_2_2-A,2_01_8317	Rat6_1_1_2-D,3_01_8345	rat8_1_3_2-B,6_01_8330	Rat8_1_1_2-D,5_01_8348	Rat1_1_3_2-A,1_01_8316	Rat1_1_1_2-D,7_01_8350	Rat16_1_1_2-C,2_01_8335	Rat17_1_2_2-F,2_01_8362	Rat20_1_2_2-E,3_01_8354	Rat23_1_2_2-A,6_01_8321
meta12	2-Hydroxy-3-methylbutyric acid	1 (mz + fragments + RT)	negative	117.056	259.518	(M-H)-	4840.06	5477.23	3060.45	3719.13	66993.7	75341.9	68652.6	59713.9	59549.3	51976.7	51591.2	21837.1	45797.5	132617	84022.4	73227.8	47143.3	34552.6	97546.3	71188.8	18383.3	50909.7	43454.4	18583.2	23488.9	31310.6	28888	25640.7	19071.2	47175.5	59797.7	57758	68442	86346.7	26547.7	43009.2	32219.1	47041.1	21488.4	113986	55346.8	20347.2	52841.8
meta13	2-HYDROXYBUTYRATE	1 (mz + fragments + RT)	negative	103.041	138.455	(M-H)-	9526.36	8086.44	9903.27	8333.84	59663.6	47855.1	43230.3	36656.2	39710.9	34819.7	35970.8	33362.8	48930.4	61062.6	46456.6	24733.4	34364.9	29813.3	40688	51368.7	24171.2	22372.5	39899.2	22317.8	30364.2	27523.4	43585.6	40902.7	45045.3	60346.3	53688.6	54277.7	89960.8	67884.2	31204.6	68324.3	60848.6	49850.8	33623.7	51653.3	41800.3	29009.7	47077
meta14	2-Methylglutaric acid	1 (mz + fragments + RT)	negative	145.051	260.023	(M-H)-	13744.5	14020.6	12540.8	14510.6	53514.5	26762	33981.7	25375.4	29928.9	27196.4	35874.3	23050.2	31212.4	26764.9	15024	19561.4	19869	21774.4	20166.3	21376.5	17491.2	21153.6	33910.3	22918.3	18689.1	22555.1	22215.4	25672.1	28016.5	28345.8	26761.3	41573.3	39482.1	29793.5	23835.9	33720.5	28448.7	23552.2	25663.9	27889.2	28619.6	27521.6	27829
meta15	3-Hydroxybenzaldehyde	1 (mz + fragments + RT)	negative	121.03	313.789	(M-H)-	5127.65	5657.23	4568.19	4509.49	50678.8	53975	48778	41653.3	40662	38864	41483.2	65166.9	72167.1	34290.5	40723.4	57630	76178.9	62065	27308.3	72899.6	39459.3	49071.4	86563	49419.9	69037	63865.7	51286.5	84196.6	61656.8	60301.6	33282.1	39964.9	32681.7	53276.4	65764	43299.5	57225.5	70060.2	43729.9	33466.6	46789.4	33314.2	27088
meta33	Hippuric acid	1 (mz + fragments + RT)	negative	178.051	303.784	(M-H)-	2427.17	2226.82	1941.11	2316.07	453284	631849	592288	481194	481502	410799	412499	171667	269902	230068	526910	163531	386556	186446	215651	385280	159650	156759	322271	321450	318803	535353	367240	364823	177132	397204	267455	777431	966434	577052	400660	306927	300855	456567	193312	564677	536455	265191	321513
meta34	Hydroxyphenyllactic acid	1 (mz + fragments + RT)	negative	181.051	268.235	(M-H)-	2762.75	3169.89	2559.6	2604.57	92934	137254	124210	105309	102186	91263.1	87570.7	22636.2	48991.8	176843	197620	105324	48720.4	62078.3	104359	111341	24805.9	89698.8	70860	44502.5	35631.9	25607.1	51879.7	22266.9	20661.3	68688.2	115660	112561	151922	86898.2	13175.3	56123.7	13336.4	61723.9	39139.5	105729	78103	27725.2	67734.5
meta35	Indoxyl sulfate	1 (mz + fragments + RT)	negative	212.002	268.772	(M-H)-	1305.88	1323.9	891.757	1501.02	101797	133061	117582	100010	98189.7	86807.8	89877.7	9287.71	20731.7	94586.3	161420	19467.5	104356	31721.7	101092	18936	24246.6	13260.1	56838.3	84591.5	25369.8	15387.5	18276.2	12852.7	6977.09	89563.3	75562.6	44776.9	96113.3	56108.4	2393.62	43486.9	5121.3	56804.1	37638.4	227331	117774	37868.2	87379.9
meta41	L-Glutamine	1 (mz + fragments + RT)	negative	145.062	35.309	(M-H)-	2820.45	2030.2	1762.01	1857.55	87591	91878.6	108790	106235	115413	110626	103963	162080	139419	162053	153320	168035	149651	127179	207381	99808.9	132642	147996	137541	167973	142967	114292	78726.5	125219	133325	91438.6	140372	148207	157679	97087.2	137591	79697.6	124379	86665.7	90200.6	94870.8	106576	137379	98648.8
meta42	L-Malic acid	1 (mz + fragments + RT)	negative	133.015	49.196	(M-H)-	2414.38	2425.42	2528.87	2607.3	379244	357439	336065	299452	318132	307013	338146	162047	241035	403102	395380	322870	211864	212040	352877	320916	183573	273811	316736	250893	204887	236443	316333	193846	195060	228479	356103	382785	589959	350351	213515	241999	202693	308179	172171	302517	275157	234486	300726
meta43	L-Pyroglutamic acid	1 (mz + fragments + RT)	negative	128.036	89.463	(M-H)-	2650.39	2394.25	2721.19	2449.56	1.53867e+06	1.62962e+06	1.58577e+06	1.38017e+06	1.42412e+06	1.295e+06	1.26661e+06	1.02013e+06	1.06875e+06	1.01246e+06	1.40992e+06	960431	954652	814952	747019	920489	524780	860231	1.12536e+06	630326	751712	1.23847e+06	865596	1.13814e+06	909128	916153	873707	816363	662064	1.11528e+06	973677	857376	741190	1.08886e+06	546512	633392	732217	584979	698962
meta47	LysoPE(18:0)	1 (mz + fragments + RT)	negative	480.309	721.917	(M-H)-	6645.1	5369.04	4889.75	5261.73	13243.4	9687.89	9069.56	7881.31	8241.08	7156.17	6973.83	13445.4	14405.5	13780.2	10875.8	5658.85	16998.6	10885.8	7719.26	18883.7	9530.99	12977.2	17944.2	11995.9	13697.4	10674.9	14594.2	9659.78	14410.2	25294.9	19427.3	10808.5	7882.24	14798.7	13234.1	17472.9	12229.8	7355.18	10134.6	8741.71	6113.45	11880.2	20336.3
meta50	N-Acetylleucine	1 (mz + fragments + RT)	negative	172.098	339.197	(M-H)-	3491.88	3105.22	2719.13	3277.99	16778.8	22516.7	19279	19447.7	17054.8	12685.2	14504.9	9855.15	9772.11	32401.5	27248.8	8853.42	14250.1	9148.52	19368.1	20505.3	5995.04	4660.64	12770.4	12982	8362.76	11696	10855.1	11969.1	5947.91	16526.8	37846.1	22436.2	18526.8	24301.6	8759.03	31469.6	10600.4	10617.5	7734.51	13237.7	7914.45	8783.18	11515.1
meta55	Pantothenic acid	1 (mz + fragments + RT)	negative	218.103	249.518	(M-H)-	1172.06	1104.64	1374.79	1233.68	164178	256769	229855	197379	194035	164103	152384	123717	108474	217753	234668	122381	152679	120384	166695	192736	65257.3	85213.1	216354	162118	117665	238202	188736	171283	110495	161118	148899	161701	211395	136578	106989	142021	106189	163534	93154.4	148440	210820	92746.5	205369
meta57	Pimelic acid	1 (mz + fragments + RT)	negative	159.066	309.29	(M-H)-	4331.66	3659.91	3069.92	3560.74	32601.4	36534.7	32478.9	29158	25563.8	27420.1	25059.6	20308.4	32143.2	30864.9	37589.5	18564.6	25027.3	25833.8	30788.9	29326.1	21732.6	23239.2	25919.4	26506.2	19433.2	31234.4	24728.8	22040.9	30322.2	32286.1	33593.8	49051.6	53324.9	28187.3	23343.1	26228	25081.7	33121.4	32672.3	33429.5	39748.3	19401	28376.4
meta62	Salicylic acid	1 (mz + fragments + RT)	negative	137.024	393.013	(M-H)-	3168.9	3679.29	3343.55	3268.3	17272.3	19214.9	16874.2	12498.2	11231.3	13258	12733.1	9118.41	14351.3	24543	16005.6	7313.42	16739.6	7034.87	7460.94	6654.04	7009.15	17251.3	14444	7674.68	7871.96	21481.7	8331.58	21136.4	7571.11	7852.54	11687.7	19930.7	15011.8	22113.6	8761.22	9264.32	9573.9	21857.4	12290.9	9347.26	17306.1	12420.7	13121.2
meta64	Succinic acid	1 (mz + fragments + RT)	negative	117.02	99.208	(M-H)-	2967.54	2923.13	2881.48	2684.13	594692	667720	587041	521074	541052	495174	514571	180690	368389	919039	1.20043e+06	684094	159318	211523	1.19986e+06	505520	99603.9	134009	542489	307336	146757	195876	162717	180259	217512	219446	322722	1.0021e+06	2.17033e+06	395127	199813	175228	193155	209084	188794	271656	158435	86237	229950
meta69	Uric acid	1 (mz + fragments + RT)	negative	167.021	75.949	(M-H)-	1569.84	1712.59	15308.1	7785.85	902487	990699	905204	807094	883089	773530	770390	578227	524496	2.01749e+06	1.86427e+06	1.64941e+06	204378	237641	2.59394e+06	967468	185614	455166	831300	336411	168197	838583	364460	652026	603355	333485	728947	2.31453e+06	2.72736e+06	584009	502774	445324	481176	141461	453050	41388.1	513013	216147	415455
meta70	Uridine 5'-monophosphate	1 (mz + fragments + RT)	negative	323.029	53.178	(M-H)-	1628.58	1676.97	1962.45	2012.17	387801	561533	585025	502745	518823	462835	449235	613329	569660	389923	318290	339863	379341	332952	64085.3	180418	213612	385461	448337	121498	316095	759908	381300	544680	733568	414277	340833	346216	117022	320540	427143	326387	301693	321401	56407.9	181921	483710	261683	276913
meta71	Xanthine	1 (mz + fragments + RT)	negative	151.026	99.482	(M-H)-	2633.89	2817.28	1956.46	2439.73	48447.1	51668	45928.7	41799.4	46167.9	42682.7	43162	10364.5	9856.7	17323	6365.38	2639.91	7342.64	2567.68	3740.59	39817.9	4183.34	3005.16	14875.9	3084.4	11783.6	6290.12	86272.8	6042.09	4581.46	9547.12	2067.68	3553.72	372704	3540.06	5582.56	3522.61	5106.18	2934.04	3934.57	6931.26	264475	4442.03	3320.72
meta72	Xanthosine	1 (mz + fragments + RT)	negative	283.068	221.252	(M-H)-	1042.13	814.672	573.849	657.815	56667.2	75148.2	72837.8	63221.5	65994.8	59225.6	57982.6	28447.7	25128.4	67381.2	48562.4	53150.4	27227.4	38953.3	40869.5	50980.6	24784.6	32965.8	41170.5	26074.8	41800.1	32863.4	53703.7	31731.2	29442.1	32090.2	41587.8	154952	142471	37315.3	24662.3	38288.4	30321.8	42216.5	28843.4	155687	165026	29004.6	37680.7
meta20	Adenosine 5'-diphosphoribose (ADP-ribose)	1 (mz + fragments + RT)	negative	558.064	49.366	(M-H)-	74.91	104.163	91.049	225	664180	1.09379e+06	1.18089e+06	1.00846e+06	1.05818e+06	922447	804376	1.29511e+06	896908	1.48161e+06	931962	338451	629534	654899	2.28796e+06	1.60096e+06	666178	1.31981e+06	883747	1.48928e+06	786419	1.594e+06	831292	1.53643e+06	1.45859e+06	978615	1.14852e+06	985913	1.78819e+06	276013	1.42193e+06	1.26376e+06	1.39563e+06	420453	1.10235e+06	993901	1.49156e+06	456902	1.82156e+06
meta22	Allantoin	1 (mz + fragments + RT)	negative	157.037	38.11	(M-H)-	14124.6	13654.8	10286.1	12160.2	22236.5	16380.5	16245.7	20602.7	22131	22427.7	25307.9	62154.3	75250.6	73058.2	36690.8	94847.3	60453.3	58398.9	135733	15776.1	75264	30702.4	52281.4	64380.2	48093.6	17955.6	17911	26458.8	75610.1	39319.7	81179.7	121746	188425	55505	79475.5	16637.9	83919.3	34437.7	16910.9	142884	32066.9	77656.6	29253
meta24	Azelaic acid	1 (mz + fragments + RT)	negative	187.097	404.636	(M-H)-	4634.23	49425	47967.8	49660.8	99738.8	119773	111511	94196.1	98597	85486.5	88240	84795.8	95081.8	133036	113979	83511.3	134921	129233	117708	93368.1	87191	101296	97537.6	98570.7	104380	112567	81950.2	104109	101265	109845	102707	131006	111380	105782	85405.8	93765	94716.5	148664	139814	78462	99316	110185	101930
meta25	Cholic Acid	1 (mz + fragments + RT)	negative	407.28	554.868	(M-H)-	1429.35	956.443	1031.47	1009.37	85727.6	139365	157138	144785	154872	136383	137841	2216.07	3438.16	475253	421842	47934.3	53218.5	175355	136417	56390.9	5940.94	774452	83508.5	14184	68832.1	47390.6	80916.3	657371	10753.8	61850.5	171904	193262	60825.9	41194.6	98309.2	187049	67393.7	142724	104370	4554.6	175535	160434	160573
meta26	Citric acid	1 (mz + fragments + RT)	negative	191.02	73.582	(M-H)-	5597.7	5487.42	5521.37	5888.88	2.09288e+06	2.47349e+06	2.30161e+06	2.09589e+06	2.14482e+06	1.97489e+06	1.95399e+06	1.36065e+06	1.31543e+06	1.62921e+06	1.80048e+06	1.22439e+06	1.57457e+06	1.38312e+06	1.3864e+06	1.58975e+06	1.03755e+06	1.58961e+06	1.92947e+06	1.37631e+06	1.44292e+06	1.98085e+06	1.78996e+06	1.64013e+06	1.60965e+06	2.01593e+06	1.7716e+06	1.94955e+06	1.9238e+06	1.91383e+06	1.58465e+06	1.79652e+06	1.54986e+06	1.91711e+06	1.42179e+06	2.31703e+06	2.07584e+06	1.38756e+06	1.93097e+06
meta284	N-acetyl-L-glutamic acid	1 (mz + fragments + RT)	negative	188.056	101.763	(M-H)-	2050.09	2076.93	1336.16	1208.69	6705.01	6653.37	8113.31	6213.36	8079.11	4525.15	4966.37	3934.27	3379.69	6076.48	4734.84	6009.93	7950.08	7055.89	3920.36	7655.84	4358.43	6465.49	9195.44	6419.11	7471.5	4626.5	3845.45	5932.69	5244.13	6844.8	4952.65	7605.47	8263.31	2761.85	4363.72	4598.12	4079.76	7057.24	3927.84	5263.17	9492.1	3684.46	7673.28
meta29	Cytidine 5-monophosphate (CMP)	1 (mz + fragments + RT)	negative	322.044	47.262	(M-H)-	947.455	1068.32	1170.21	1350.43	3690.91	7590.2	6905.53	5153.02	6467.55	5294.99	5438.37	7757.61	6137.13	5459.48	7632	5204.51	5013.58	6096.97	3303.85	3894.99	2792.04	4154.48	8298.59	4480.66	4526.06	7994.21	5890.45	4419.78	7010.47	6092	6335.19	5444.13	3917.87	5467.45	7296.26	4268.84	5838.14	5655.82	2581.75	5508.21	7671.65	5129.49	6605.6
meta74	(R)-2-hydroxystearic acid	2 (mz + fragments)	negative	299.259	740.178	(M-H)-	7494.89	4083.1	7077.29	5303.86	10782.9	8682.44	7108.71	5981.49	6598.36	5716.87	7098.64	11128.2	24371.8	16924	6553.17	14767.1	20616.8	11168.1	7544.42	17576	12513.2	16658.5	23961.9	16394.4	10778.3	10894.2	19845.9	11398.1	19943.1	22115.4	17981.7	16138.8	12399	18762.1	11683.8	13474.6	9495.04	14634.1	9350.42	9315.83	11090.6	16675.3	16981.2
meta75	1,3-Cyclohexanedicarboxylic acid	2 (mz + fragments)	negative	171.066	374.473	(M-H)-	3460.77	7127.49	5734.96	5519.43	24825.5	30464.4	29002.6	28804.5	24270.6	22828.9	22872.5	20523.6	19024.7	26668	23009.7	36707.6	16535.6	15359	29221	21491.5	12639.1	17652.3	39381.2	22042.6	21610.8	30084.4	7841.87	28864.9	27936.2	22053.5	27562.5	19802.6	25555.9	29218.7	19076.9	15076.1	19531.8	16658.3	19414.7	18569.5	34530.5	18243.5	29575
meta76	12,13-Dihydroxy-9Z-octadecenoic acid	2 (mz + fragments)	negative	313.238	556.364	(M-H)-	4346.19	4452.99	4795.67	4607.11	35620.2	41599.1	49507.6	49900.2	52293	45129	46260.4	37398.5	83849.4	44979.1	11185.4	25150.4	40923.8	149995	11653.2	48849.1	41777.2	129963	43072.5	31772.8	89378.4	29330.7	86647.4	40195.7	116194	112893	83176.6	79296	55563.7	11375.4	84600	148203	75601	66744.3	99341.5	77759.8	203529	36907.7	76323.4
meta80	2- or 3-Phosphoglyceric acid	2 (mz + fragments)	negative	184.986	37.6045	(M-H)-	2376.05	2570.82	2826.75	3129.73	116028	146161	154092	143116	139238	125594	122797	85973.4	81594.9	117916	92492.8	92930.1	74581.9	72606.1	134802	67531.2	75493.2	71157.1	68515.8	95929	72893	103271	65605.3	96677.6	92774.9	67290.8	81524.8	94036.7	85167.2	69263.6	77762.4	61660.4	70924.7	52652.9	67837.8	92314.3	145483	79260.4	75173.4
meta81	2,6-Dihydroxybenzoic acid or gentisic acid( 2,5-Dihydroxybenzoic acid)	2 (mz + fragments)	negative	153.019	298.244	(M-H)-	2543.06	2690.45	2616.87	2486.53	16708.5	28768.8	21620.1	18473.9	19534.2	17470.4	17871.9	7997.17	20420	24085.7	34120.1	16063	18171.1	8489.94	18774.2	13281.7	7032.15	16573.4	16978.7	13553.7	8112.33	21561.5	7390.37	13235.6	15864.5	18308.3	37292.5	23203.6	22537.3	44244	17363.2	12841.1	19180	20505.8	7542.39	22691.7	22978.2	11031	16733.4
meta82	2-Hydroxyoctanoic acid (C8:0,OH FA(1))	2 (mz + fragments)	negative	159.103	441.086	(M-H)-	7124.72	6461.12	5555.74	6174.48	7560.26	11382.6	10077.5	9670.5	10809	8526.89	7928.52	9187.79	9279.79	10915.9	10165	5924.83	7866.65	9116.51	7421.42	9823.22	5891.27	11936.5	7461.86	10544.1	7461.9	12498.4	8678.02	9628.77	9983.67	8380.8	8878.34	6824.42	9019.21	7949.74	7954.02	6990.48	10028.5	10352.8	7699.75	6878.71	8591.48	7965.55	10315.1
meta87	3,5-dihydroxydecanoic acid	2 (mz + fragments)	negative	185.118	444.833	(M-H2O-H)-	5723.65	5747.17	4506.84	4980.46	6560.59	5331.78	5310.43	5379.95	8100.16	3858.5	6813.83	3798.14	4962.22	8686.22	7127.92	7700.77	8077.96	8313.5	5808.75	9640.64	3710.19	4434.09	8141	5172.46	5645.21	8320.63	8039.93	8167.43	9071.71	10953.9	8523.9	7623.05	7021.21	7437.57	7345.37	7585.41	7759.74	4897.81	7156.79	6498.23	7234.01	5687.04	9971.27
meta89	3-Hydroxybutyric acid	2 (mz + fragments)	negative	103.041	118.223	(M-H)-	6298.75	5054.81	8161.38	8085.64	145564	152590	143016	130187	126097	117433	126660	120332	153189	81207.6	44778.1	37277	54350.1	128573	37245.6	95990.8	65291.1	76839.5	103973	41787.6	75020.7	76965.2	217772	133702	189351	250835	124124	124317	134772	88043.6	143813	243845	129372	114104	167176	148092	229056	86481.2	224528
meta90	3-Phenyllactic acid	2 (mz + fragments)	negative	165.056	355.053	(M-H)-	1931.56	2080.26	1734.25	1678.69	20922.8	27163.1	22147.6	16641	17923	16501.9	19030.4	7822.08	13251.7	39057.7	28207.6	12633.6	5765.43	10881.6	14418.3	34228.3	5158.85	16235.3	7683.13	4813.24	5518.46	9076.02	5831.35	14172.6	8505.53	13023	18960.6	15265.1	26447.9	21953.4	9069.1	16568.6	11688.3	7961.02	8337.21	14657.2	14218.9	7989.76	15986.5
meta103	Catechol sulfate	2 (mz + fragments)	negative	188.986	221.738	(M-H)-	5610.37	4835.53	7283.94	5393.85	70598.4	85031.8	74179	63872.1	62239.9	58035.8	58578.2	10542	43223	62117.6	14523.9	23919	21900.1	13723.2	32977.4	34624	14567.5	13786.7	22307.9	39215.7	21264.2	30616	58021	24794.6	4777.89	65240.7	27845.8	64696.3	79543.4	44796	11056.4	25969.9	9533.19	48874.9	10699.4	182418	41757.4	20335	38949.8
meta104	cis-Aconitic acid	2 (mz + fragments)	negative	173.009	73.537	(M-H)-	3277.37	3119.32	3764.98	3018.24	131745	159092	154666	139612	143317	130254	131853	107892	101456	112071	110152	72135.6	128139	102406	85930.7	114046	78002.7	126887	134551	105880	105760	155040	131402	139255	129153	165668	139551	124915	125999	147995	126919	138468	123215	149647	110368	199738	146511	103901	154972
meta105	D(-)-Fructose	2 (mz + fragments)	negative	201.038	64.187	(M+Na-2H)-	13029.3	12386.7	17226.6	16256.5	41863	29413.7	26819	25410.4	29964.8	28674.8	28140.5	31631.2	39207.4	40226.9	46733.2	37916.2	27693.9	26687.7	40290.8	33927.4	23694	32009	40769.8	37913	24786.6	26730.7	28789.2	29552.5	23002.8	26533.9	30070.6	36499.1	47363.6	38215.9	27140.2	23147.8	24599.1	41051.4	28133.7	41368.3	17754.2	20217.8	39329.1
meta106	gamma-Glutamylleucine	2 (mz + fragments)	negative	259.13	280.815	(M-H)-	1419.17	1699.6	2229.64	2087.12	12421.4	17456.1	19298.8	15534.2	15993.4	12892.4	12025.1	12891.9	9648.4	17483.2	12279.3	8867.19	16080.9	8352.16	11533.5	13548	7111.09	8259.49	19325.2	13851.4	7447.58	13861.6	12815.1	18361.3	8476.89	10854.7	14198.9	13697.6	12824.6	9266.28	10462.7	12443.8	6203.25	13717.1	9023.77	14167.7	25308.7	12086.5	15863.8
meta107	Glu-Phe	2 (mz + fragments)	negative	293.114	272.723	(M-H)-	888.859	1057.72	1075.36	854.416	19273.5	31528.3	35533.2	28553.6	28268.1	22478.8	21192.5	13730.6	4483.57	30356.5	49840	3302.5	6092.1	5595.94	34517.7	14606.3	36496.4	10249.5	30201.6	5668.53	2382.68	70200.8	63373	24642.1	5070.78	7325.09	14548.1	6737.12	16719.9	27731.1	4190.37	98830.6	8408.22	4367.58	49241.8	25391.9	24277.6	3710.63	45928.2
meta109	Glutaric acid	2 (mz + fragments)	negative	113.025	392.551	(M-H2O-H)-	75370.3	87737.2	82277.2	89083.1	11967.1	18151.1	17304.3	15631.3	15830	13623.5	13295.3	4926.81	8379.6	18524.8	11746.5	18088.1	10714.7	66916.2	14166	11313.8	63936.8	13898	12421.5	9985.84	7504.28	13438.2	7090.93	10383.6	6192.36	11120.5	14706.7	33955.4	29826.9	13269.7	14051.1	10080.7	11850.6	68329.1	74759.8	16305.4	25512.2	11196.7	12322.5
meta110	Glutaric acid	2 (mz + fragments)	negative	113.025	341.771	(M-H2O-H)-	60050.2	70577.2	65610.4	65270.5	10579.4	18902.9	16276.7	11326.5	13120.4	9812.14	9695.8	32043	3400.56	50761	13741.1	58261.8	10194.2	55489.4	18860	4623.41	54395.8	49651.7	8203.57	6106.66	54096.2	58190.7	49957.2	5929.54	28566.5	11335.4	53787.7	50313.5	9889.15	5926.56	59260	53915.9	8119.79	51252.2	60621.9	22687.8	47522	56800.8	55563.1
meta111	Guanosine 5'-diphosphate	2 (mz + fragments)	negative	442.017	51.931	(M-H)-	923.044	928.516	1616.26	2073.74	97733.2	180119	184788	163478	184606	146894	141504	75027.1	53417.1	52989.3	74697.3	60024	64282	73370	34383.7	58010.3	45777.1	46197.5	68568.5	46374	85009	129850	93057.3	101585	91620.6	101285	55757.6	55108.3	29421.7	49881.8	76834.1	74644.7	59559.9	79229.9	64609.8	56655	153773	48142.6	62939.3
meta113	Indole-3-carboxyaldehyde or Quinolin-6-ol	2 (mz + fragments)	negative	144.046	373.961	(M-H)-	2573.32	3334.94	2876.35	3563.16	34010	37226	34216	31806.8	26457.5	27769.5	29426.7	42111.1	50669.5	24315.6	29557.7	35146.6	41904.2	41607.3	19385.8	51561.2	22820.2	24573	55135.1	43943.9	51547.8	49759.9	43086.5	65829.4	38803.1	46355.2	24329.1	31951.4	24574.2	46110.8	37244.1	21272.6	39754.5	59194.1	34513.1	23374.7	31349.8	21112.5	46237
meta114	Isobutyric acid	2 (mz + fragments)	negative	87.046	234.306	(M-H)-	3531.69	3592.6	4838.33	3759.07	14353.1	18315.1	15068.2	16212.6	10653.6	10667.3	11576.3	9623.18	10943.1	14781	24026.8	8570.09	7242.63	8439.71	14498.5	15007.1	6803.22	8544.25	6348.48	6920.32	9164.07	9570.56	10662.5	7726.9	6899.68	17120.1	16087.9	11218.6	12569.7	11937.5	9722.54	13720	11051.2	18089.3	7342.95	10741.4	14816.7	5104.21	7871.82
meta118	Leucinic acid	2 (mz + fragments)	negative	131.072	336.309	(M-H)-	9387.54	8806.86	5606.26	4896.83	38667.6	50053.9	42231.4	39428.7	34088	31772.2	30028.3	15099.8	27536.3	106294	54495.9	36329.9	23633.5	18672.3	73641	44458.9	13366.9	17579.7	26826.9	17916.7	18421	16278.2	23474.4	12337.2	12811.1	24607	40772	76196.4	62761.4	42295	15120	22977.5	14146	21989.8	12016.4	25854.3	30071.1	16339.8	26120.9
meta120	LysoPE(16:0)	2 (mz + fragments)	negative	452.278	669.903	(M-H)-	4962.7	7070.07	8495.93	6345.78	21033.2	15863.7	16406.2	12249	12367.8	12464.8	9314.66	28529.4	54716.4	22440.8	21988.4	19524.3	31240.5	19331.8	12217.3	41313.6	25192.6	29034.6	43172.7	20604.2	27223.9	18473.7	43163.4	17840.8	40092.1	57721	43411.2	21258.7	20400.6	31106.5	23638.1	47282.2	23024.1	10183.1	18176.4	16702.4	16157.5	24084.1	36490
meta122	LysoPE(20:1)	2 (mz + fragments)	negative	506.324	681.111	(M-H)-	1738.02	2069.75	1587.79	1855.71	4855.85	4875.01	5779.32	4951.95	4134.23	4004.6	3764.7	11380	28279	6473.71	3388.65	13754	8962.22	11246.6	8142.19	19603.4	7907.86	14183.9	26850.8	17554.8	10721.8	12670.7	15034.1	6417	24591.1	24626.1	22042.4	12823.6	5285.9	17397.6	19634.3	19223.5	16127.5	6864.26	5892.86	4122.65	18820.3	14021	15518.1
meta123	n-Octyl sulfate	2 (mz + fragments)	negative	209.085	461.083	(M-H)-	6386.21	5961.08	6039	6010.24	8559.67	10711.8	9178.45	9181.39	8699.25	8166.02	7791.23	12109.4	10413.2	34967.2	8565.51	10890.1	12767.8	2504.84	14297.8	2278.51	2309.25	8415.51	5493.82	25971	2574.25	8128.23	2374.18	10736.4	17499.1	2439.01	26853.4	13319.2	5816.04	10498.2	10541.1	2163.94	9087.99	2694.41	6719.16	6253.18	22888.2	4734.63	17671.5
meta127	p-Cresol sulfate	2 (mz + fragments)	negative	187.007	324.659	(M-H)-	3837.66	3744.14	3605.71	3823.8	135074	164286	152110	126159	119244	104342	103858	443961	95687.6	111237	99028.7	67493.7	193057	10930.6	740554	81592.8	55327.9	6778.79	184486	161162	21806.5	60360.3	60214.7	74601	174584	256465	96729.7	72106.5	115374	225533	7934.46	61707.9	37571.1	105284	45876.6	147728	59748	33597	109550
meta128	Phenol sulphate	2 (mz + fragments)	negative	172.991	249.014	(M-H)-	2890.09	2933.11	3023.36	3235.23	114812	144531	122974	100319	93024.6	84182.9	83777.2	117633	65569.8	110912	42441.7	39268.1	58872	11246.7	78562.3	73366.6	34172.5	20360.7	56481.4	74235.7	40866.7	104901	75542.3	125258	36954.6	303203	77682.3	83466.8	110044	77971.2	106421	42167.3	76515.7	78876.2	28475.8	135759	43374.2	41538.5	101126
meta129	Phenylacetylglycine	2 (mz + fragments)	negative	192.066	326.299	(M-H)-	1804.64	1596.47	1095.11	1036.13	40003.3	59103.9	52143.1	41982.4	43238.5	39775.3	39800.8	75534.3	18504.4	48023.6	56517.6	13752.2	57763.1	11721	102869	32812.4	13667	11219.5	35107.7	35846.5	10864.2	18646.2	17578.7	28332.5	56545.8	74736.5	40454	43353.6	132080	59433.1	14960.5	32282.8	22974.7	28583.5	21317.1	67650.4	46637.1	19657.4	50439.9
meta136	Taurocholic acid	2 (mz + fragments)	negative	514.284	445.81	(M-H)-	981.576	997.249	1345.11	1191.89	214591	414374	471301	420367	447543	381644	342854	10209.7	18534.4	99304.9	267752	424084	130503	151237	252478	13398.7	69996.2	5.01368e+06	966509	74268.6	70088.6	86258	66359	103986	21257.5	30021.2	15889.7	87189.6	168911	9980.52	213162	13632.7	13377.2	26361.2	34851.4	42966.1	42669.8	45147	30908.7
meta137	Taurocholic acid	2 (mz + fragments)	negative	514.284	496.378	(M-H)-	940.99	804.837	730.149	927.384	193965	364714	394496	327016	327826	277897	260582	7048.26	23820	30208.8	132416	486219	76411.2	49243.9	43540.1	2652.24	49354.1	3.67002e+06	515645	23920.5	44367.2	57663.8	45334.5	66693.2	9459.68	14418.8	4712.37	47683.3	17928.4	2564.36	240525	5384.92	6707.46	16315.1	31949.9	36257.4	27348	27238.2	8440.93
meta140	1-Oleoyl-sn-glycero-3-phosphoethanolamine	2 (mz + fragments)	negative	478.294	684.4	(M-H)-	3488.17	7135.26	6607.25	6565.53	15137.9	13558.3	11696.4	9931.63	8021.18	7847.44	7224.65	23880.7	53519.8	21512	12239.7	18097.8	23390.9	14897	6971.07	17437.8	19178.8	19583.6	31000.4	15542.5	19653.8	19689.5	31745.1	13367.1	39144.8	43440.3	25578.5	16880.3	11657.3	21491.7	18348.9	34943.5	21775	14664.4	10999	13352.8	28520.9	20432.6	21805.4
meta141	2,3-Diphospho-D-glyceric acid	2 (mz + fragments)	negative	264.952	38.5115	(M-H)-	2942.34	2246.94	8943.27	5840.6	517479	581265	679408	650696	662026	634002	662090	589641	449246	399929	280413	410471	549606	466584	304216	252588	525216	480013	412813	361302	505468	543861	399688	506016	687840	445192	440431	336069	194540	345370	562581	292907	479729	401405	336035	412610	683988	567970	322964
meta142	2,3-Diphospho-D-glyceric acid	2 (mz + fragments)	negative	264.952	52.947	(M-H)-	1505.98	1154.49	6728.26	4713.57	1.06664e+06	1.54522e+06	1.56265e+06	1.43628e+06	1.35657e+06	1.24813e+06	1.37854e+06	995241	787325	1.20158e+06	770984	616965	894988	885960	645665	2.85399e+06	734510	848745	728696	746950	826488	1.37124e+06	936756	1.11444e+06	1.16367e+06	903926	789897	634072	551481	711628	866222	849461	725064	500180	2.3656e+06	745649	1.05167e+06	798397	826584
meta143	2-Propylglutaric acid	2 (mz + fragments)	negative	173.082	358.488	(M-H)-	3556.94	26701.2	28518.9	27488	41010.6	59026.1	54326.7	39721.9	41438.7	37863.3	41301.7	36220.3	36662	48643.8	204894	42514.2	59291.4	41009	52310.4	39355.2	35690.6	41792.1	37851.1	67893.2	37239.6	39855.1	34837.6	55333.2	45533.7	49787.1	111591	48870.3	61734.4	51116.6	36883.2	52508.5	38774.8	44070.1	36623.8	32782.2	117271	38863.5	51310.2
meta144	3,3-Dimethylglutaric acid	2 (mz + fragments)	negative	159.066	344.2	(M-H)-	6894.96	4610.19	4660.61	4444.26	8677.95	7782.1	9594.39	9258.93	8440.57	6552.66	9757.37	8083.44	6836.15	9010.89	11566.8	7393.94	9850.34	8055.78	8716.54	8226.57	6129.98	8259.98	6774.53	8210.93	7116.77	10420.6	9217.47	9300.79	8531.38	9305.8	7435.34	17350.1	16871.7	10302.4	7499.92	8492.37	7430.7	7182.29	7865.79	7450.03	9538.98	7236.09	5428.36
meta145	3-Methoxy-4-hydroxyphenylglycol sulfate	2 (mz + fragments)	negative	245.012	294.098	(M-H2O-H)-	2086.75	2396.17	2181.51	2171.67	15680.6	25676	24335.1	20964.9	18231.1	16849	14672.2	2813.26	5559.15	11712.3	8775.15	3324.15	4916.35	6488.26	3073.68	18182.8	3125.3	3602.11	14411.4	4920.93	7142.08	13400.9	6239.05	26474.9	5483.37	25485.8	15013.5	13583.1	42708.3	32313.8	6411.89	15122.7	22935.6	8283.43	11382	15382	15878.8	5803.04	17089.7
meta146	9-hydroxy-10,12-octadecadienoic acid	2 (mz + fragments)	negative	295.227	611.613	(M-H)-	2671.67	2375.57	2495.61	2262.57	7997.51	6553.18	6280.72	4555	4276.2	4158.75	6118.11	8944.36	27546.3	12306.6	2664.69	12858.6	14727.8	55517.6	10664.5	27465.9	5339.01	12823.8	15693.5	12785.2	69903.3	12273.2	117457	6403.51	41305.5	61940.1	26611.4	16283.8	11527.7	16499.7	31510.2	51239.2	33393.6	38553.2	37218.1	13950.9	24831.5	21631.7	20584.3
meta150	Homovanillic acid sulfate	2 (mz + fragments)	negative	261.007	264.391	(M-H)-	2768.72	3027.19	2766.97	2734.21	12285.7	8996.18	11445.2	8780.12	8398.71	5909.24	9925.26	6748.3	8254.79	6948.95	10543.6	11355.2	9482.11	9049.77	3975.03	3772.1	9715.55	9225.26	8974.04	9877.84	9747.68	7305.11	8715.6	7454.12	8733.42	11776.4	17926.7	10445.2	14526.2	9062.27	6078.54	9346.68	7848.79	11019.2	7592.22	15929	8484.18	10436.1	9841.24
meta153	Indolelactic acid	2 (mz + fragments)	negative	204.066	362.802	(M-H)-	2612.79	2245.45	2037.61	2052.07	15359.7	20171.8	19271	14849.5	12672.5	14147.7	13440.3	5787.81	6456.3	22037.6	20995.2	12061.8	7905.04	5187.52	13626.2	21600.5	3956.98	7811.64	10200.5	8458.38	11350.9	6092.35	14342.3	4793.58	5362.34	12805	21988.2	10272	9608.79	15756.9	4552.06	10642.1	6541.74	14945.8	6137.1	11785.7	12189.6	5240.44	8522.29
meta154	N-Acetyl-L-tyrosine	2 (mz + fragments)	negative	222.077	277.024	(M-H)-	895.199	983.679	971.173	766.184	9495.58	14890.1	13735.2	12240.2	11056.4	6134.48	10509.5	5043.53	5010.15	33544	29390.2	4346.19	7065.67	6993.25	7185.4	9170.87	2444.37	31177.7	7260.48	5436.54	2985	6203.96	6187.38	5526.94	4595.71	5070.72	13846.4	13606.1	10778.2	8040.59	5313.21	7712.41	4130.46	5431.3	7083.38	15596.1	10716.6	4450.99	10237.3
meta155	N-Acetyl-L-tyrosine	2 (mz + fragments)	negative	222.08	319.067	(M-H)-	1030.62	891.199	695.03	649.803	43152.6	67607.7	62386	53078.9	51714.8	46820.1	42935.4	41465.1	41991.5	31661.9	41097.2	14946.6	40938.3	24642.1	38614.7	42781	31725.4	13584.4	60417.5	60024.4	44537.1	90509.6	57198.1	72911	56871.9	67544.5	37390.4	99221.3	236782	44838.5	53693	28292.4	44236.3	31718.2	36364.9	45908.9	51345.9	51996.7	27240.8
meta156	Ortophosphate	2 (mz + fragments)	negative	78.9594	38.222	(M-H2O-H)-	1330.2	978.171	1613.46	1776.49	172949	310158	292956	259527	264676	204784	220056	74507.3	82547.9	154698	205378	115344	128460	100018	113498	119295	66766.3	126188	152988	94873.6	98218	173559	75934.6	131490	95205.3	134500	117295	164103	137076	95599.9	123677	108157	61579.3	87194.4	77283.5	116844	346294	61482.7	78815.6
meta157	Taurine	2 (mz + fragments)	negative	124.008	35.38	(M-H)-	2258	1912.87	1464.93	1745.54	81406.5	77180.1	89508.8	91287.1	98395.7	95428	98885.6	97052.3	97387.1	164090	93429.4	160762	110256	123256	162917	74234.4	176299	109924	114697	141035	125900	95166.7	71121.3	115853	127536	89166.7	164698	185500	217303	113395	112247	79241.5	119562	90721.7	87716.6	115912	112247	164264	129863
meta91	3-Phosphoglyceric acid	2 (mz + fragments)	negative	166.975	38.049	(M-H2O-H)-	2547.58	2397.04	14195.3	8345.36	252277	312784	375859	369319	396387	369951	379142	413636	304378	271192	156047	299320	340361	333081	225359	156183	401636	307157	314511	248722	364883	332087	182307	296449	500181	254425	272249	268771	171112	177797	370256	158760	355707	207303	190882	241693	499957	514121	161590
meta199	GUANOSINE DIPHOSPHATE MANNOSE	2 (mz + RT)	negative	604.069	48.946	(M-H)-	65.3915	90.5999	146.028	154.189	21824.1	33238.9	33983.9	35398.4	33527.8	32219.8	24758.6	26329.9	24274.2	15173.9	25029.8	20860.2	26932.8	22000	25513.3	12006	15221	18512.9	27325.2	32210.6	21205.7	33015.3	23889.3	21909.2	29540.4	21905	14477.5	25494.4	21161.3	14040.6	18288.8	14589	15556.6	13097.5	22069.2	19210.7	37956.7	15391.2	17527
meta219	S-CARBOXYMETHYLCYSTEINE	2 (mz + RT)	negative	178.018	54.57	(M-H)-	1183.8	1423.2	1501.35	1633.69	24960.3	27341.9	25766.7	19375.4	17791.3	14333.2	14230.1	25759.5	27437.7	14404.4	19198.4	30710.6	30763.2	20102.1	16399.4	16054.1	20293.7	17240.5	36797.3	24491.2	16340.2	32841.7	18499.3	39468	26674.5	26533.2	16619.2	25215.1	11270.6	31343.5	36633.3	11894.5	16732	24557.6	11177.6	10033.4	10793.7	19186.6	56134.1
meta229	URIDINE DIPHOSPHATE GLUCURONIC ACID	2 (mz + RT)	negative	579.024	46.2925	(M-H)-	508.815	523.471	361.239	319.512	36399.9	26517.7	27785.1	22650	36366	30189.6	34557.7	21820.8	24959.4	17747.3	18268.8	13926.2	19712.5	14911	12598.4	12445.9	12041.5	19835.2	18844.6	11548.1	16351.7	22439.8	19740.9	20392.2	19827.7	17371	21491.9	12918.8	11113.2	25681.8	20581.8	13149.8	18407.8	26940.7	12128.8	20947.6	17552.6	18697.2	20102.4
meta249	G1P, F6P or G6P	2 (mz + RT)	negative	259.022	36.5685	(M-H)-	2064.26	1716.75	1656.44	1873.78	6473.7	5827.93	7401.82	7978.64	10629.1	8589.39	8177.72	10362.3	9876.18	10314	11668.5	17746.6	15882.4	9243.49	12565.8	5828.08	10992.6	13007.6	11663.1	10103.8	13705.4	4214.37	6088.15	6740	10140.5	11943.5	12362.3	20952.2	17013.4	7373.48	6748.89	5952.23	10616.5	9080.82	9066.87	5856.3	18483.3	18919.7	6478.66
meta259	Inosine 5'-monophosphate (IMP)	2 (mz + RT)	negative	347.04	71.526	(M-H)-	1647.68	1983.7	1976.43	1953.06	466440	667514	723138	634903	666901	597520	625218	174840	173905	89691.2	412890	435020	101205	697835	60383.5	225201	378750	102803	154002	128896	555055	376863	823588	215846	274788	176860	94030.5	324246	354506	69687.5	226483	305717	221197	555356	379013	345958	761524	242457	256321
meta269	LysoPC(18:2)	2 (mz + RT)	negative	564.331	643.638	(M-H)-	1626.82	1643.67	2263.36	1620.41	79820.2	79149	76425.7	60893	62464.1	54632.7	48345.8	77365.4	272381	121110	61037.9	133798	114096	75829.9	64282.1	183106	103175	121898	247474	196836	136117	112123	194009	82130.1	216343	248700	252674	137021	133815	154685	158078	263953	183868	50829.2	89464.3	82398.1	386143	144960	209453
meta178	CITRULLINE	2 (mz + RT)	negative	174.088	36.923	(M-H)-	1554.07	1597.45	1273.88	1190.3	19457.9	16688.4	21344.2	26545.7	28519.9	29282.6	30947.7	47945.6	45157.9	46222.8	30843.5	59557.3	60393.7	38952.7	54373.9	10867	46847.7	54547.4	45190.7	44578.3	46800.2	35570.5	15513.6	43750.8	51668	18741.1	42993.7	66627.1	64862.4	30100.2	52219.4	11339.2	50233.5	21630.5	26836.5	40247.4	39981.9	51829.3	19693.4
meta283	N-acetyl-L-aspartic acid	2 (mz + RT)	negative	174.041	66.951	(M-H)-	4372.01	4351.89	5030.96	5512.54	53908.1	52466.4	51835.7	45527	53937.4	52621.3	43055.4	29386.8	26992.9	34685.1	70876.3	37909.8	15584	54543	56471.1	31350.1	32709.7	44524.5	39979.9	81118.9	43563.4	36893.8	22411	37878.9	25782.7	47810.9	69198.3	35728.5	82774	47336.8	38897.8	30561	37390.1	60460.7	45513.4	45483.7	42700.1	22702.2	155756
meta162	2-QUINOLINECARBOXYLATE	2 (mz + RT)	negative	172.04	309.63	(M-H)-	2009.89	2312.53	2583.96	2045.21	4829.77	6570.75	5719.12	4160.89	6136.87	5742.95	4711.13	11039.2	4960.1	6881.21	2396.99	7114.74	8060.78	7495.13	5623.59	11418.5	8616.88	7715.36	8682.55	7599.29	8839.35	12025.6	7681.73	16213.9	6346.36	7843.86	5356.87	6229.37	5125.65	6705.99	10471.4	5915.36	13401.4	10646.7	4627.5	1347.12	6065.12	7184.94	6633.26
meta163	3-METHYL-2-OXOVALERATE	2 (mz + RT)	negative	129.056	291.442	(M-H)-	11059.2	10259.8	9674.39	8680.38	105417	115234	113575	91724.1	91058.3	77947.9	76322.7	75829.7	66213	131233	128306	71752.5	104352	61294.1	105889	69463	37486.9	75519.5	91538.2	48170.6	65942	87960	84617.5	92288.7	56694.4	68870.7	89034.1	88709.6	40486.8	86910.6	68253.9	63491.8	57295.4	86921.7	53076.1	120836	110977	56224.5	69044.4
meta164	3-METHYL-2-OXOVALERATE or ketoleucine	2 (mz + RT)	negative	129.056	306.287	(M-H)-	6107.84	5680.6	5122.17	4506.35	164129	190911	172915	144689	142601	121811	125814	122579	125966	222467	214636	118865	189032	105440	199554	104034	64927.3	128485	157126	79697.1	100796	136932	118264	131895	92301.2	96629.2	130814	156194	55307.2	140640	97683	75061.2	87006.8	157257	76213.9	186390	165761	89771.7	116460
meta165	3-SULFINOALANINE	2 (mz + RT)	negative	152.002	39.133	(M-H)-	1039.83	709.601	912.891	943.92	12830.2	11761.8	12452.2	10964.4	8133.01	10058.6	11006.1	18744.9	23270.9	13939	8957.87	12593.8	20183.8	17287.5	13913.8	10365.5	20930.7	16538.1	18446.1	16433.7	20523.1	24563	15941.5	25327.8	25827.9	17412.3	9511.93	15715.1	13240.1	20617.5	25013.4	12424.4	20704.2	22010.5	8192.51	10442.6	18014.5	16966.4	9697.92
meta174	BETA-NICOTINAMIDE ADENINE DINUCLEOTIDE	2 (mz + RT)	negative	662.101	111.717	(M-H)-	67.0112	94.257	144.355	113.872	5131.18	6729.32	10073.3	6558.24	6098.94	6479.26	5624.77	4102.86	2008.91	9085.7	4138.83	2601.62	4643	2591.15	4900.5	4110.39	2838.88	17923.8	5897.51	9585.85	3548.52	4055.29	17863.8	2083.07	2883.77	3558.09	17993.3	3323.77	7970.05	6708.97	2356.19	5928.88	1728.14	2459.44	3774.68	3867.27	35279.9	9312.24	5230.93
meta176	CDP-ETHANOLAMINE	2 (mz + RT)	negative	445.052	38.563	(M-H)-	886.33	685.609	768.855	894.709	2537.15	2054.17	2531.94	1669.62	1733.37	3164.81	2477.03	5203.37	3486.43	3698.42	2588.61	3985.79	3314.81	4838.36	5527.35	2963.7	4505.32	4523.96	3308.87	5894.81	3783.41	3777.52	3131.67	3799.32	4645.17	4110.83	4084.59	3411.69	5636.02	3910.43	5571.12	2820.24	5511.32	3578.23	2045.58	3861.78	4530.29	6708.63	4366.97
meta177	CITRAMALATE	2 (mz + RT)	negative	147.03	106.966	(M-H)-	11672.1	11006.2	10619.5	11958.8	9515.12	10036.4	7862.23	6118.83	7088.28	6750.73	6724.42	3675.67	4926.27	8342.13	8522.45	6707.49	8608.87	2830.19	7408.64	6752.97	1867.63	6609.64	10935.3	7140.62	3481.15	7597.8	5299.99	7368.87	3403.57	7098.33	5130.51	19055.6	8146.77	8833.2	2539.89	2854.97	2337.48	6937.77	8610.23	10195.9	6290.85	2419.49	11925.3
meta180	CYCLIC AMP	2 (mz + RT)	negative	328.045	211.247	(M-H)-	681.905	778.6	879.061	937.046	3696.02	3961.1	5434.01	5504.15	4075.13	2730.71	4381.9	3801.47	3974.23	4660.14	6620.68	3269.81	3465.14	3469.13	3452.06	3513.65	2585.24	3894.91	5428.03	3422.33	2713.87	4279.97	2742.28	2914.76	1793.37	5725.88	3276.77	5857.06	7210.4	3122.38	3899.44	4318.75	4982.47	3847.9	2721.35	5683.54	3753.92	3390.93	5298.07
meta185	DEOXYCHOLATE	2 (mz + RT)	negative	391.285	621.113	(M-H)-	1219.89	1006.2	1214.58	1081.62	7394.41	10976.7	14928.5	12680.9	14381.8	12345.8	11414.3	3220.04	10111.7	40546.2	15834.8	18713.4	10817.1	21849.6	11218.6	14948.9	7238.61	68902.1	12154.7	6431.28	13640.5	5052.14	9095.33	30096.1	6276.37	8849.77	15241.3	12390.8	9556.04	7903.49	17946.5	45848.6	16431.2	8239.16	24585.2	13664.3	108880	9895.31	26352
meta187	DEOXYURIDINE	2 (mz + RT)	negative	227.067	162.527	(M-H)-	2229.24	1854.15	1450.97	1489.98	15471	25617.4	25217.1	20971.6	21051.2	19779.3	18323.1	9014.02	10518.7	29086.9	11944.1	18607.7	17318.2	12362	15089	21698.3	12003.5	26131.6	17949	17697.7	13437.1	12764.1	19961.3	10359.2	7849.13	18489.5	19121.7	14165.8	10978.5	15021	10460	20604.1	6203.34	19119.1	25409.6	6413.74	28409.7	11359.5	27848.6
meta191	D-RIBOSE 5-PHOSPHATE	2 (mz + RT)	negative	211.001	37.093	(M-H2O-H)-	4508.57	4619.86	4408.13	2036.91	3978.4	6343.1	5214.14	5269.33	6345.37	6836.26	5186.15	9223.72	8764.22	6363.21	5526.02	7621.26	7896.05	5039.64	7679.7	8328.16	6448.21	6450.63	7002.59	7402.64	6481.1	7036.51	7728.95	6941.65	10369.3	6546.42	7179.47	7534.36	7762.4	4696.25	6213.58	4046.57	9341.25	6102.07	5436.75	5260.1	7576.29	8860.75	5679.28
meta192	GLUCURONATE or galaturonate	2 (mz + RT)	negative	193.035	37.002	(M-H)-	7032.59	6451.56	5329.85	5914.85	3960.72	3470.88	5355.84	3932.61	4078.42	6348.94	4065.3	3781.81	4117.77	5260.19	6993.76	9382.9	9343.13	7083.61	10398.8	3901.07	6908.41	5092.38	8169.58	3317.5	4946.64	4615.74	4887.59	4213.68	5901.34	6187.47	6084.88	13049.2	8664.46	8823.26	16457	6569.58	7391.38	9706.22	2141.78	6594.62	7638.48	8380.57	5448.43
meta196	GLYCOLATE	2 (mz + RT)	negative	75.0092	38.398	(M-H)-	267.392	665.769	535.351	594.654	121808	129875	123902	111241	108425	107089	101357	69126	72609	110514	136463	90131.1	90504.5	67105.8	96392.6	75324.6	40966.9	53946.6	100906	77133.9	80097.2	125245	91244	99810.4	87807.1	109158	104873	112038	95824.2	105355	78137.7	75459.1	75460	121824	67253.3	83036.6	96068.3	71215.4	118546
meta197	GLYOXYLATE	2 (mz + RT)	negative	72.9937	37.7055	(M-H)-	951.144	1217.86	710.372	1107.65	24819.8	37517.1	37589	31624.3	35655.2	32090.5	32917.7	20366.5	18706.1	18240.9	34695.2	19617.3	24603	26127.9	14946.7	31388.8	15651.3	15652.1	28021	23314.6	21209.4	26569.9	18692.9	21701.1	24230.1	28313	22463.9	28022.2	12106.4	25083.6	18261.4	23923	8464.67	25323.9	26793.7	38257.1	22756	14659	21577.9
meta200	HEXANOATE	2 (mz + RT)	negative	97.0664	309.293	(M-H2O-H)-	3151.61	2823.31	2950.96	2327.17	12191.9	8971.16	12038.3	11080.4	5986.7	7498.86	9136.1	7153.87	9234.89	9842.49	13052.8	8419.25	5865.8	9356.63	10211	8955.53	7258.7	7188.22	8981.18	9140.41	8169.62	7679.29	9537.57	7075.48	7623.27	6007.2	8919.94	14595.4	16439.4	10200.3	9516.47	9796.53	6234.33	11257.8	7540.2	9405.68	10319.6	6083.45	6976.24
meta203	METHYLTHIOADENOSINE	2 (mz + RT)	negative	278.07	264.519	(M-H2O-H)-	393.893	557.743	736.445	674.382	18861.9	30115.2	28428.5	23880.5	22961.9	15864.2	20573.7	14103.2	11031.4	4637	4063.98	2458.48	5449.19	6585.63	2714.04	5953.84	7679.39	5163.13	25659.9	15872	12495.1	21398.1	27627.4	20159.5	40685	42629	20082.6	42843.9	47280.2	9309.7	20423.1	25639	16812.6	17798.1	29669.9	5435	36855.7	18616.6	13803
meta204	N-ACETYLALANINE	2 (mz + RT)	negative	130.051	120.564	(M-H)-	2556.91	2861.12	2155.36	2290.81	10140	11934.3	8558.84	9900.82	9335.08	8995.83	8450.85	4638.34	8662.59	12162.3	16603.9	11442.5	19568.3	11399.8	6617.82	15212.3	7818.98	4466.79	9362.22	5722.24	5207.61	6999.32	17839.6	5789.11	3618.8	5837.38	14410.2	12819.8	19604	10069.7	8089.17	9097	6000.05	5232.39	7275.92	6851.94	9536.06	4547.43	14586.7
meta205	N-ACETYLTRYPTOPHAN	2 (mz + RT)	negative	245.093	367.478	(M-H)-	2147.03	2167.6	2178.5	1977.77	7139.32	9516.74	11829.6	6574.12	8811.53	8618.52	9395.23	5257.48	5028.44	19338	19539	9333.78	7220.87	3797.85	12166.7	8727.5	3583.21	5867.02	8478.02	6816.77	4349.45	9358.35	6742.86	5089.55	5519.24	6768.31	11461	15512.3	12851	7440.33	5416.66	3778.29	5637.64	6131.19	2518.14	7117.55	6357.88	4993.91	4414
meta214	OXALATE	2 (mz + RT)	negative	88.9881	38.117	(M-H)-	33120.9	29826.4	42596.6	46636.3	27634.5	35919.5	34293	28907.4	31253.4	27219.5	29567.3	16705.7	15555.2	25803.9	33658.8	16762.1	18285.9	16171	17858.2	23132.3	13232.7	11257.8	18853.3	15190.9	16474.6	34611.8	24435.4	24671	17806.1	22152.6	22326.1	25081.7	20713.5	21998.2	16879.9	22265.4	15805	23547.5	15716.1	18699.5	23116.4	16606.3	24259.5
meta215	PENTANOATE	2 (mz + RT)	negative	101.061	260.211	(M-H)-	1453.77	2230.78	2718.41	1834.17	8877	15972.5	10331.5	11814.9	12039.8	11345.8	11534.8	10773.5	13905.6	11914.7	14119	8887.2	9797.9	9742.46	9138.38	10085.6	9038.5	9743.26	9702.87	9774.03	9096.38	9612.47	10279.8	10701.2	10837.3	13383	9689.89	18360.9	18808.6	15763.8	11265.2	12222.8	10317.5	12639.3	7057.02	11413.2	12767.9	8749.08	12851.8
meta224	TRYPTAMINE	2 (mz + RT)	negative	159.093	263.765	(M-H)-	3029.33	2490.44	2709.2	2285.33	12661	22341.2	20735.5	17280.6	16686.5	13167.6	16519.4	9396.31	8020.13	15630.4	19670.5	10701.9	14434.4	8383.35	8960.98	10858	6190.79	9465.52	12408.5	10682.8	9101.16	14421.8	13392.7	10137.4	2969	8183.45	10480.9	9111.44	9189.12	7646.02	3330.14	8271.91	5632.83	10755.2	9900.97	11335.8	12335.1	7566.08	10585.9
meta228	URIDINE DIPHOSPHATE GLUCOSE	2 (mz + RT)	negative	565.047	38.238	(M-H)-	375.503	279.736	562.434	575.186	12744	15879.4	21771.1	20680.1	23179.8	20377.4	19648.6	15355.5	5060.49	11476.5	25563	8541.29	3885.38	5522.61	187763	53697	16242.3	7596.2	8119.97	178580	11297.3	11141.4	8700.53	17178.9	4785.87	8922.17	8681.61	8822.94	122616	8125.12	26119.1	15506.9	45066.8	6284.62	41425.1	31675	9237.52	8794.52	36778.3
meta230	URIDINE DIPHOSPHATE-N-ACETYLGLUCOSAMINE	2 (mz + RT)	negative	606.074	40.966	(M-H)-	0	63.2558	31.7446	33.0725	8199.8	14744.1	12903.7	12110.8	15004.2	12176.5	14269.2	13562.7	17323.6	12368	15028.1	12564.4	14874.2	7321.19	11793.9	10676.1	13100.3	15197.8	21308.8	11265.9	11405.7	18235.6	12788	13501	17563	13415.2	14642	10526.1	12472.8	11653.3	23485.5	10496.9	15119.4	10193.1	9836.73	11826.2	21095.8	10597.1	15032.3
meta232	URSODEOXYCHOLATE	2 (mz + RT)	negative	391.285	544.115	(M-H)-	671.693	417.33	675.749	731.978	17073.4	31441.5	37148.6	33346.3	34699.3	31372	29589.9	6093.6	10431.3	9314.4	24836.1	22765.4	6503.62	22218.4	39791.7	75715.5	7433.22	25763.2	7803.93	7022.25	47917.6	28810.9	15284.8	64232.2	17301.3	49450.3	17807.5	22329.6	15674.8	4000.2	16096.4	192090	28333.9	6146.01	11313.1	25460.8	22637.3	8144.34	10773.9
meta238	5-adenosyl-L-homocysteine	2 (mz + RT)	negative	383.113	162.316	(M-H)-	941.547	711.264	536.516	570.745	8225.82	19320.6	22681.6	20147.3	19484.4	17075.4	16488.6	10811.2	5307.39	10447.6	12588.1	9817.77	8516.44	5616.57	9350.39	6703.38	3934.66	7632.16	11183.7	9260.08	6958.03	12201.7	7072.92	6271.3	10414.2	8378.4	10107.1	11971.1	13650.9	6469.92	10524	6930.01	7981.42	5550.2	7569.14	6140.35	14455	6379.16	9509.3
meta241	a-Ketoglutaric acid	2 (mz + RT)	negative	145.014	56.755	(M-H)-	11556.2	9440.73	9970.47	11861.7	147401	161900	149478	125203	132265	124568	118059	122638	146532	124272	156035	119159	243455	103326	166532	52743.6	38732.6	344097	257429	142139	45927.6	95061.3	39158.7	122538	160707	111244	124465	297278	154059	213682	127602	28660.9	122841	129177	112647	249420	108340	61103.2	162437
meta246	D-Lactate	2 (mz + RT)	negative	89.0253	64.188	(M-H)-	32126.9	34628.7	47948.4	46481.6	603489	612365	606980	539371	553795	536274	533833	513824	494754	620636	718135	499741	487920	376303	583767	633747	344537	471075	842805	844446	346906	415955	468555	430732	429254	366443	387038	619937	862581	400157	362507	280405	323341	379194	374228	711553	450909	345247	576253
meta247	D-Ribulose 5-Phosphate	2 (mz + RT)	negative	229.011	36.614	(M-H)-	3883.07	3858.28	3164.05	4002.39	5298.89	3499.7	5238.99	6071.49	7232.24	5401.91	5171.63	8416.59	7962.12	7009.66	5694.17	6501.81	9377.09	5664.16	11282.7	6941.44	9872.52	7302.34	6226.46	7549.83	9071.13	5042.74	6163.11	5496.33	9544.88	6059.86	12126.1	8389.52	11941.1	4952.42	9998.04	4466.41	10400.7	4924.49	6625.15	7460.15	13921.8	13157	8147.11
meta248	Fumaric acid	2 (mz + RT)	negative	115.004	86.46	(M-H)-	2834.48	2931.61	2926.25	2600.55	67356	80649.2	71429.8	63570.8	63876.7	62089.2	57293.6	32146.9	43147	90863.2	79434.1	45244.5	41779.5	45549.7	91429.1	55906.6	27479.6	50752.4	65548.6	53058.3	41900	49261	53368.2	34491.6	37280.2	44062.8	61045.1	89224.1	137777	57167.8	37212.1	37474.9	37017.6	50236.9	30790.5	49121.1	60489.2	34102.6	58171.1
meta250	Glucaric acid	2 (mz + RT)	negative	209.03	37.188	(M-H)-	7272.78	5466.34	4957.56	5071.15	5634.22	5376.11	6762.99	5504.01	4738.33	5516.05	5634.68	2810.64	4587.05	6650.68	4752.34	5924.84	4470.9	4043.35	8868.16	4919.35	2815.35	2171.84	2937.14	6080.94	5565.8	4494.57	4323.06	3170.05	4270.89	5587.69	6813.71	4704.31	3595.98	6217.61	4180.14	4423.05	2335.04	5614.03	3744	5579	7845.17	5098.78	5673.21
meta251	Gluconate	2 (mz + RT)	negative	195.051	36.888	(M-H)-	3835.65	3698.58	2564.09	4067.15	39383.2	46680.9	51307.5	50008	51145.5	45952.2	49552	44646.2	45471.7	63450.4	34587.3	81685.7	48941.2	76097.4	69185.5	34304.7	42753.9	33064.8	40480.4	42043.4	63927.2	35530.4	32379.1	25778.6	50035.7	68193	61420	110534	95957	48128.2	40942.3	35275.5	42938.2	52982.1	40989.9	51216.9	53893.2	64483.8	44039.4
meta266	L-Threonine	2 (mz + RT)	negative	118.051	35.758	(M-H)-	155.843	532.148	644.407	157.03	3678.6	3687.88	3892.72	3687.11	2318.54	3325.3	3745.93	5574.67	4145.87	5618.14	4142.06	5888.77	4675.2	4479.17	3980.18	3379.01	4996.98	3393.95	4792.11	5827.48	5869.85	5019.37	3916.48	5186.76	4090.86	4252.61	5363.27	5332.41	4878.85	2542.87	3827.83	1331.97	4129.92	3455.23	3148.06	2026.93	4925.14	3934.8	3725.47
meta277	L-α-Hydroxyglutaric acid	2 (mz + RT)	negative	147.03	71.005	(M-H)-	14441.3	13219.9	12052.3	12778.6	50385.1	49288.5	49737.9	41935.2	44711.3	44308.8	41573.6	49485.9	50562.3	75701.8	59669	36110	56813.7	43757.4	58560.6	57735.7	33398	59908.1	50884.8	56568	45013.2	59271	41847.3	62359.5	48409.5	70053.8	65406.8	49394.1	56344.6	66776.3	56527.4	58151.4	50741.9	55331	45512.1	71298.5	52844.8	46157	60794.7
meta280	N-acetyl-alpha-D-glucosamine 1-phosphate(GlcNAc-1-phosphate)	2 (mz + RT)	negative	300.047	36.7125	(M-H)-	491.004	26.389	1045.86	611.065	5184.55	8064.48	5087.76	6545.48	10130.2	8449.2	7705.78	13664.7	9950.19	6983.89	9273.21	10347.1	7583.42	7829.21	14313.1	3391.08	10522.1	10290.5	11677.2	11463.3	7723.98	12749.6	7499.9	6378.37	12010.3	10955	10855.3	13748	13192.3	8486.27	8203.8	2933.36	11316.1	7460.72	5329.85	7673.2	9887.34	13268.6	6096.47
meta282	N-acetyl-D-glucosamine	2 (mz + RT)	negative	220.082	59.176	(M-H)-	1777.66	1719.61	1334.79	1255.84	4675.13	4639.09	4453.65	2814.93	3428.46	3011.46	5033.81	2471.7	3116.68	2520.47	2289.77	2395.46	2628.88	1495.92	714.494	1088.8	930.059	2103.67	2337.01	722.94	2411.53	1408.82	1746.66	2111.91	2311.33	3661.4	3675.26	2002.44	1246.8	3102.19	3409.94	1946.01	2416.88	3542.5	1760.15	2132.52	3610.73	2413.71	1159.82
meta286	N-acetylneuraminic acid	2 (mz + RT)	negative	308.098	39.139	(M-H)-	5396.65	4537.87	6446.39	6915.23	3767.99	3882.64	4063.66	2561.12	4585.76	4525.73	2759.15	7227.56	10332	5363.26	2936.26	12013	5968.86	5593.56	5037.05	3821.46	6791.69	5399.67	7186.84	5386.69	7860.92	3758.52	4091.61	2942.62	7804.57	3168.68	4594.6	8677.99	7713.19	3617.53	6931.15	3037.03	5599.07	5665.05	3580.52	4943.14	2955.32	9157.65	4945.82
meta298	Phenylpropionylglycine	2 (mz + RT)	negative	206.082	361.631	(M-H)-	1859.68	1722.89	1332.89	1490.03	21447.8	30756	33325	26685.3	27025.2	21130.9	21982.7	9448.32	15069.5	71773.9	62791	10782.6	16540	6204.9	32246.6	23257.4	5039.3	42888.4	15292.3	14647.2	3757.29	12837	7988	13448.4	7711.14	21142.8	34555.3	38647.8	26962	32230.2	16527.9	19494.1	17592.7	8038.42	7761.82	37809.7	10545.9	5965.22	13694.7
meta300	pyruvic acid	2 (mz + RT)	negative	87.0097	73.519	(M-H)-	3422.62	3527.32	3753.74	4537.3	90935.8	118894	118794	103625	101909	93043.9	98867.6	71492.1	64402.2	71870.4	74735.3	48887.6	82963	68784.3	57004.4	70214.4	50605.8	82795.1	101180	70066.9	69515.6	105544	101661	86992	88708.1	109016	85637.2	85930.4	83762.1	93258	81177	93011	78270.6	99186	77786.6	133375	124952	67986.5	102071
meta304	Uridine	2 (mz + RT)	negative	243.062	117.549	(M-H)-	1614.22	1581.23	1143.43	1491.16	91554.7	132375	128662	107802	113323	97553.9	100598	53886.3	66258.4	115293	154592	56462.5	43707.4	46354.7	130503	84551.9	26974.5	30025	137058	52431.5	57210.4	75568	50785.9	57790.3	53714.9	68513.2	51207.2	342504	683412	43806.9	49671.5	61702.4	40358.8	44359.9	68526.4	59986.7	140766	29565.4	78011.1
meta39	L-beta-Homoproline	1 (mz + fragments + RT)	positive	112.075	48.356	(M+H-H2O)+	20159.9	14755.7	6127.27	6123.06	242639	247763	241911	239622	239891	244503	248942	179171	174877	217412	227888	191745	195741	167778	168845	185836	115476	185096	217186	173371	179542	286294	186223	225334	171118	159776	237427	169788	184214	192671	195929	200865	195953	203780	160836	181617	241091	143582	206388
meta49	Myristoryl carnitine	1 (mz + fragments + RT)	positive	372.311	537.812	(M+H)+	5739.81	6253.11	4403.25	4498.06	64728.4	59769.8	50263.4	54621.3	48642.1	43974.4	38327.1	28605.7	200283	115123	53558.2	77409.4	26239	25136.7	61364.2	218460	49584.5	24406	65214.3	36810.2	52196	26056.1	59979.4	17825.3	157372	65183.1	126101	75909.1	121591	64856.6	90346	145582	59813.5	41039.6	24049	72200.7	45017.1	41310.4	93682.9
meta59	Proline	1 (mz + fragments + RT)	positive	116.07	43.644	(M+H)+	40473.9	32774.8	9269.87	10455.2	915777	914405	929109	907978	877527	885126	887860	635988	675419	825655	826745	804064	877630	588053	766814	690744	510390	785438	875528	707244	785745	968031	696345	723499	516838	558720	708030	733030	719193	663082	592731	585755	545053	766418	581758	823166	849023	627194	731496
meta68	Tyrosine	1 (mz + fragments + RT)	positive	182.081	108.031	(M+H)+	7993.89	8471.72	5681.81	5880.37	838623	854193	876930	847921	867518	877415	885996	547707	529004	927181	1.14358e+06	810913	666400	672166	669853	677516	441581	873925	747185	479522	660023	743269	561563	598827	395757	410178	652944	560343	732632	474472	431791	412818	373411	730818	509951	643013	736129	441333	540819
meta10	1-Methyladenosine	1 (mz + fragments + RT)	positive	282.119	238.15	(M+H)+	3704.19	3308.15	2782.71	3236.82	12762.8	12099.8	11305.2	14003.7	12657	12758.7	12529.2	10202.2	5485.5	5885.05	4666.57	6425.76	5733.58	6491.95	6117.63	5797.1	3318.49	6614.28	9121.24	1678.12	5938.41	7222.52	6799.73	10751.7	6709.43	9995.65	7420.43	5947.48	6330.1	9464.16	11392.1	7700.18	9530.04	6907.73	2592.08	5618.04	9806.71	5043.82	6684.3
meta11	2'-Deoxycytidine	1 (mz + fragments + RT)	positive	228.098	78.387	(M+H)+	6855.28	7105.74	4539.65	4703.79	665431	662413	682036	659356	714335	710320	674282	687392	625546	586688	666186	567419	725004	592161	470862	598318	464778	629909	843889	538180	630930	844113	690898	769784	620952	702488	614892	461410	473478	665997	744314	676744	699762	684965	696799	649701	765715	497906	708702
meta179	CORTICOSTERONE	1 (mz + fragments + RT)	positive	347.221	466.791	(M+H)+	7190.66	7267.73	6205.72	5870.18	42699.1	45178.9	44903.6	43344.4	47849.2	43477.3	37613.9	34663.5	51858.4	68488.2	69825.4	76796.6	58781.4	42120.6	87309	37180.5	14261.8	55173.2	27753.5	18422.6	16218.7	17176.2	42971.6	10473.2	32832.5	20370.3	39838.8	34354.5	39482.5	81917.5	19661.3	13905.3	28292	53498.1	45363.5	82235.6	45741.2	24195.2	77005.8
meta31	Glutathione oxidized	1 (mz + fragments + RT)	positive	613.162	140.676	(M+H)+	2069.43	2081.89	2333.46	2815.16	5.03262e+06	5.02697e+06	5.13597e+06	5.06743e+06	5.08801e+06	5.07617e+06	5.01359e+06	5.03669e+06	4.78978e+06	5.0265e+06	5.38613e+06	4.68158e+06	4.7824e+06	4.5422e+06	4.85188e+06	4.97294e+06	3.8851e+06	4.99734e+06	5.03041e+06	4.52201e+06	4.53128e+06	5.87332e+06	5.0579e+06	5.26835e+06	4.84927e+06	4.88806e+06	5.01759e+06	4.57652e+06	4.60366e+06	4.92362e+06	4.98826e+06	4.70092e+06	4.79966e+06	4.80026e+06	4.98953e+06	4.55702e+06	5.25747e+06	4.10226e+06	5.196e+06
meta32	Glycocholic acid	1 (mz + fragments + RT)	positive	466.316	508.052	(M+H)+	9021.09	7823.61	7773.98	7486.48	22607.8	27405.4	27986.8	25788.2	31906.5	27398.6	25326.1	8328.05	8583.38	18637.8	30566.8	39510.7	7407.12	4148.24	13110.1	3580.02	4457.51	262178	29316.2	6091.96	4638.27	26436.4	7323.03	7150.84	9798.78	2161.96	2919.89	5795.13	4004.96	3782.67	12007.8	4030.64	9709.7	5589.49	17053.3	8233.99	12951	7492	25763.7
meta36	Isoleucine	1 (mz + fragments + RT)	positive	132.101	119.645	(M+H)+	224824	180370	37849.4	40582.6	312546	318930	326125	304419	309604	322265	308907	224230	187369	315663	300958	176053	322963	166338	235884	245877	155322	140901	381397	219137	286983	430062	297953	375333	153698	175570	264024	234340	391592	231850	175866	290955	148881	293970	174778	213145	293515	207009	232128
meta37	Kynurenic acid	1 (mz + fragments + RT)	positive	190.049	285.994	(M+H)+	10811.2	12247.5	5839.9	6070.18	32431.7	35048.8	38499.1	34209.9	35622	35938.9	34836.1	13609.2	16016.4	45927.1	38911.3	26001	22657.1	17392.6	47915.8	24541.6	16142	17705.8	26052.8	14722.1	14641.9	12636.7	16757.8	24689.7	8275.72	23038	29803.4	28543.7	86714.6	34213.8	10082.7	40176.1	7135.5	23125.9	25700.4	20707.8	27119.4	8398.63	27772.7
meta38	Kynurenine	1 (mz + fragments + RT)	positive	209.091	216.611	(M+H)+	9885.28	10818.5	6163.59	5538.45	65848	63842.2	65707.2	62055.1	61467.6	68053.5	64735.8	47133.4	46142.9	64538.5	65095.3	42891.4	50261.8	42976.7	46781.1	56356.8	24052.6	53272.9	71398.2	24759.6	39382.5	70518.1	43787.6	73991.3	36222.4	46012.4	28821.9	32448.1	62408.2	58641	37261.3	72903	38514.3	49928.2	75092.2	35879.6	71065.8	29984.1	62245.5
meta40	L-Carnitine	1 (mz + fragments + RT)	positive	162.112	39.097	(M+H)+	8959.25	9852.63	3787.47	4245.51	893496	880502	912236	929043	928414	935203	902625	389120	411467	416108	638174	424411	472414	452193	384220	525417	548803	719493	1.04669e+06	438217	723258	1.04221e+06	1.16315e+06	753086	422149	530032	471923	462807	394348	505498	584851	660566	466864	852731	632921	705046	773834	478522	704933
meta44	L-Tryptophan	1 (mz + fragments + RT)	positive	205.097	264.466	(M+H)+	15508.5	10214.7	6843.56	7289.38	632071	636036	655061	634657	671085	675106	678222	331670	339293	538934	700792	442193	512687	333544	411862	371833	315511	395465	531019	396785	439062	575824	490134	446437	238540	312591	402606	334439	430426	331403	205782	321546	191655	451384	399353	481729	491244	336110	391049
meta45	L-Tyrosine	1 (mz + fragments + RT)	positive	363.155	108.244	(2M+H)+	6539.39	5987.7	3593.74	3685.26	69153.3	73624.2	81060.9	71485	70191	74898.2	74565.9	44413.2	44022.6	59731.6	94076.5	58809.1	50330.8	49320.2	49970.9	46218.2	33879.7	66821	48904.4	34795.5	50785.4	59210	38343.3	48300.3	29400.7	27049.8	45837.1	39969.5	48204.3	34360.4	29952.3	25299.4	25192.5	50657.1	40168	49865.7	54692.9	33206.4	37462.6
meta46	Lysine	1 (mz + fragments + RT)	positive	147.112	31.405	(M+H)+	17108.1	16716.1	5918.56	6116.47	33953.7	32936.6	34266.2	39674.8	39048.1	35930.1	36903	39479.5	37540.2	46124.4	52485.6	37782.5	39930.3	35529.8	37175.5	35806	26778.1	35953.5	46466.2	25157	37309.8	39551.6	45641.2	36130.9	34003.2	32935.4	44067.2	30484.1	38258.2	40827.3	22490.1	32721.8	37601.2	43996.2	34183.1	30524.7	62332.4	32697.2	34928.6
meta48	LysoPE(20:4) 1	1 (mz + fragments + RT)	positive	502.293	634.843	(M+H)+	24748.8	18426	17385.9	16519.5	77557.6	71644.8	78814.5	78964.1	77783.6	81303.5	73948.9	78815.9	189106	247875	55291.2	82035.2	156368	63604.8	98963.1	104578	146423	125191	142676	144727	96746.5	45299.7	211263	36731.5	186738	81255.3	140297	118205	127244	110192	70195.8	194426	63157.5	56047.6	56343.2	61788.4	324804	110061	114739
meta51	NE,NE,NE-TRIMETHYLLYSINE	1 (mz + fragments + RT)	positive	189.159	34.641	(M+H)+	6073.25	5798.13	1506.23	2349.54	476277	462283	470541	473893	470063	476107	475232	471762	455198	496105	473486	379283	460426	432642	436803	443310	327985	327724	478186	390576	410140	589272	504271	515071	493209	480272	452249	353813	377170	480617	456641	426619	439375	540909	471514	385458	589153	349164	434894
meta52	Nicotinamide	1 (mz + fragments + RT)	positive	123.055	83.908	(M+H)+	80607.1	61494.2	78825.3	72071.8	4.41436e+06	4.43303e+06	4.46262e+06	4.31719e+06	4.34751e+06	4.3896e+06	4.40536e+06	3.88214e+06	3.83154e+06	3.90757e+06	4.18556e+06	3.74933e+06	3.84815e+06	3.49609e+06	3.61452e+06	3.66728e+06	2.67311e+06	3.8259e+06	4.16419e+06	3.17216e+06	3.53653e+06	4.54663e+06	3.97058e+06	4.45218e+06	3.74911e+06	3.90918e+06	3.83351e+06	3.07913e+06	3.5514e+06	3.56558e+06	3.82804e+06	3.77103e+06	3.62797e+06	3.74566e+06	3.57851e+06	3.5859e+06	4.08252e+06	2.77943e+06	3.65365e+06
meta53	Nicotinic acid	1 (mz + fragments + RT)	positive	124.038	74.408	(M+H)+	8637.08	7807.51	5865.25	5419.22	34148.2	36149.7	34289	34210	36135.4	33968.5	36764.1	11633.2	15681	24230.7	11557.4	29014.6	43200.2	28237.7	3757.7	11079.2	11275.1	37691	43755.1	7309.42	30336.4	17642.3	22443.9	16822.2	12443.6	38276.4	34346.4	19917.7	12478.7	39258.5	12482.3	24616.8	13087.5	35505.9	11915.3	11547.1	44182.2	19590.6	12500
meta54	Palmitoylcarnitine	1 (mz + fragments + RT)	positive	400.343	587.061	(M+H)+	12368.4	8962.71	8140.67	7647.89	1.23519e+06	1.21157e+06	1.13296e+06	1.03087e+06	957860	889285	764556	1.10679e+06	2.72192e+06	2.1134e+06	651764	1.03321e+06	1.01762e+06	525679	332043	3.70003e+06	789998	469736	3.30472e+06	1.32283e+06	544031	790758	1.79825e+06	501679	2.3602e+06	1.04181e+06	995830	1.52908e+06	1.13785e+06	1.91901e+06	1.72897e+06	2.47821e+06	1.02254e+06	164119	507437	769884	661377	450086	1.87227e+06
meta56	Phenylalanine	1 (mz + fragments + RT)	positive	166.086	226.972	(M+H)+	7820.88	6804.46	4392.25	4298.38	1.2294e+06	1.1936e+06	1.21876e+06	1.23012e+06	1.18847e+06	1.22592e+06	1.23264e+06	860318	855669	1.36e+06	1.46435e+06	1.03113e+06	1.0591e+06	703591	1.10147e+06	1.03309e+06	567510	1.14425e+06	1.26226e+06	704567	835104	1.24371e+06	872861	1.01909e+06	674354	788281	1.00211e+06	865942	1.28525e+06	880740	831650	869476	732865	869304	678882	983770	966572	625135	786609
meta58	Pipecolic acid	1 (mz + fragments + RT)	positive	130.085	62.416	(M+H)+	12177.9	11885.1	5660.71	4349.78	175597	179709	182368	172607	182409	180203	182261	144192	125899	212585	249075	119971	204263	139258	193792	156372	87682.5	170619	201273	143501	172664	202537	170194	194117	132797	147463	149308	115795	132488	156856	172404	173547	160150	183861	175681	160857	201828	83762.8	149423
meta60	Quinaldic acid	1 (mz + fragments + RT)	positive	174.054	297.986	(M+H)+	20255.7	20756.7	4693.08	5157.96	6588.61	8245.33	6946.32	7542.38	7165.12	5554.57	7686.26	6735.96	4559.09	7780.16	6852.54	6132.25	5459.53	6386.36	3272.61	5567.89	3652.08	3548.19	7380	5091.19	4388.63	9195.4	8686.09	5774.85	5537.04	4898.26	6971.81	6143.58	5503.05	4699.05	7361.32	4444.07	5883.95	10272.3	5564.9	8900.04	7042.27	6111.61	5460.55
meta61	Riboflavin	1 (mz + fragments + RT)	positive	377.145	325.242	(M+H)+	7609.63	4893.11	4641.93	5035.82	14804.9	13593.5	15163.6	17523.3	15602.5	17093.3	16690.2	13013.8	11114.6	26201	25415.1	14182.4	15099.4	15551	23716.1	16016.7	10687	20905.2	24438.6	15175.8	12158.8	16923.9	15965.6	13718.7	6439.84	14524.6	15460.8	26632.6	49084.2	18295.1	12446.4	13177.2	11439.3	18128.1	13246.9	12899.9	15423.6	12290.8	13781
meta63	Spermidine	1 (mz + fragments + RT)	positive	146.164	27.141	(M+H)+	2611.98	2495.86	1759.86	1315.13	102495	99936.7	95466	92452.8	95512.9	94352.8	98888.3	45672.2	39756.9	76147	123379	55378	78631.4	58713.9	82096.8	80047.1	37892.5	93029.8	86320.3	71502.3	57852.7	86762.4	115341	53414.9	32763.3	81269.1	70623.7	43150.4	65922.2	75952.1	46963	97241.8	43134.6	83143.2	90809.3	96847.4	101260	46126.2	100021
meta65	Thymidine	1 (mz + fragments + RT)	positive	243.097	235.685	(M+H)+	7433.76	7281.62	3798.53	3844.78	6032.24	10580.9	10561.3	9519.67	10437	11498.8	14320.6	8687.77	8940.27	17238.4	13386.9	12897.2	9520.95	9634.96	13985.9	9803.6	6818.09	19309	13473.1	8914.06	6379.44	8548.08	8652.95	7457.32	8458.9	10561.6	9718.4	8744.74	5034.96	11839.2	10255.5	11424	10200.4	5749.36	12047.8	10905	14752	8114.59	10472.4
meta66	Trigonelline	1 (mz + fragments + RT)	positive	138.054	42.075	(M+H)+	9153.95	8419.84	4813.78	4111.09	196961	201224	197467	195752	198300	202432	197004	151635	246810	239641	196898	189428	174039	144487	249965	101679	81198.8	117712	182852	104303	147798	151648	131809	149079	145379	175976	161021	225528	254429	156279	184696	111671	151600	132459	111456	205933	202374	118713	130515
meta132	Serotonin	1 (mz + fragments + RT)	positive	177.101	198.191	(M+H)+	22060.2	20195.6	6739.53	7604.13	9658.48	13354.9	15236.7	18610.6	19847.8	15625.7	18450	6291.07	7220.38	10337.7	6354.83	7031.18	5335.41	4032.43	10345.2	4216.58	2242.48	7098.56	9065.43	4789.85	1601.2	6753.68	1764.18	6101.41	5728.69	5640.56	10861.9	8419.8	14082.5	7662.39	6069.76	9828.43	6376.91	3445.61	6326.67	6318.32	4583.32	3419.05	8236.46
meta73	xanthosine 5' monophosphate (XMP)	1 (mz + fragments + RT)	positive	365.049	82.655	(M+H)+	4263.75	4957.31	4806.22	5484.76	61656.9	68309.6	64208.8	70627.5	71126.8	67540.4	67127.5	37869	18383.9	24730.1	41145	23632.4	17041	47201.9	10936.4	38545.8	45205.7	49526.6	26352.2	20353.3	52157.9	71875.5	109726	55237.9	32622.3	27799.1	22218	8175.29	15425.3	15882.8	36340	72425.8	34552.6	44859.6	74974.3	61620.7	94554.9	34761.3	37408.6
meta16	5'-Methylthioadenosine	1 (mz + fragments + RT)	positive	298.097	273.218	(M+H)+	4681.53	4346.04	3083.31	3656.59	112036	113747	114778	112780	114054	116639	116742	104966	80385.2	159043	162334	54950.9	76758.1	54773.9	229519	135121	51960.8	90547.6	96607.5	128565	51366.9	124037	99558.9	110267	94644	97808.4	82369.4	52228.4	151730	90832.1	88043.7	80905.2	93198.4	55573.4	123417	98027.9	101489	56646.7	106971
meta167	4-IMIDAZOLEACETATE	1 (mz + fragments + RT)	positive	127.049	54.644	(M+H)+	114793	98205	52650.1	50128.5	72858.3	73381	81874.7	83938.9	81328.6	75165.7	84637.2	61839.6	52523.5	85823.6	84059.3	74593.6	63099.8	69628	66453	69105.3	30182.1	63071.3	84625.8	34200.4	59051.7	85527.1	64795.4	61854.2	83921.8	86902.6	73886.1	88245.5	129232	81227.6	75012.8	88458.5	75933.7	82633.6	44431	65557.7	100293	38394.3	65877
meta17	Adenine	1 (mz + fragments + RT)	positive	136.061	70.021	(M+H)+	20800	20340.8	10493.4	10525.9	691444	686825	540601	535957	552222	727664	561649	396413	354805	331297	478663	425901	325389	286506	137210	157094	219223	348669	503059	187131	306014	559268	310129	277547	314873	411640	242544	340593	221802	311635	232913	294017	178807	371279	229211	266570	499718	202639	253035
meta18	Adenosine	1 (mz + fragments + RT)	positive	268.103	204.565	(M+H)+	6237.17	6205.27	3316.07	3370.76	20894.6	23590.7	25527.3	27328.5	27516.1	23005.2	20684.5	15046.4	12783.9	4396.55	9118.89	57788.9	11959.1	5617.74	3650.84	3642.5	7339.89	7754.5	2043.98	1568.12	12200.4	18424	6335.62	18917.3	24680.2	8157.86	5998.11	3199.39	12717.9	7192.62	20283.1	2134.05	12385.1	26860.5	5284.43	6563.61	104777	5814.13	1841.6
meta19	Adenosine 3',5'-diphosphate	1 (mz + fragments + RT)	positive	428.038	49.677	(M+H)+	4677.72	5129.95	7180.89	6006.02	1.06431e+06	1.05984e+06	1.09352e+06	1.048e+06	1.08757e+06	1.09264e+06	1.10267e+06	845810	886282	644805	951345	878067	860470	794359	485430	524871	568898	681589	945379	442201	853867	1.09413e+06	700152	943349	906911	861167	658543	739693	540459	770465	808701	580858	619299	1.00117e+06	570871	565501	1.12059e+06	558707	614674
meta21	Adenosine 5'-monophosphate	1 (mz + fragments + RT)	positive	348.072	70.105	(M+H)+	3934.5	4870.96	7897.91	7787.51	1.83362e+06	1.82536e+06	1.87378e+06	1.83496e+06	1.87922e+06	1.88562e+06	1.85727e+06	1.06009e+06	1.44791e+06	949477	1.33785e+06	1.32469e+06	1.14798e+06	1.06428e+06	568440	632192	702782	972591	1.371e+06	519504	1.10376e+06	1.33553e+06	1.03198e+06	1.02087e+06	1.19037e+06	1.05858e+06	916746	1.2092e+06	894448	1.05981e+06	913005	809170	647899	1.16083e+06	868925	708156	1.3473e+06	840955	702644
meta23	Arginine	1 (mz + fragments + RT)	positive	175.118	35.407	(M+H)+	8422.57	9190.15	4236.01	4162.59	146778	145537	148869	149697	151298	151923	150811	120241	114948	177223	181828	128189	135386	129948	139731	139263	98708.9	127893	156170	119760	127898	183474	142062	151003	118209	103305	135000	120418	131479	149590	110742	128002	109194	181168	140221	129980	191409	101852	139653
meta27	Creatine	1 (mz + fragments + RT)	positive	132.076	41.8685	(M+H)+	102397	78608.9	19198.6	21942.6	2.03605e+06	2.15665e+06	2.08802e+06	2.00758e+06	2.01191e+06	2.04405e+06	2.10443e+06	1.31776e+06	1.03089e+06	2.25063e+06	2.15469e+06	1.69221e+06	1.74261e+06	1.6744e+06	1.81259e+06	1.65243e+06	1.42198e+06	1.78927e+06	2.10382e+06	1.94014e+06	1.30395e+06	2.24132e+06	1.91341e+06	1.79088e+06	1.39396e+06	1.60904e+06	2.03694e+06	1.32658e+06	2.6658e+06	2.07966e+06	1.35935e+06	1.9131e+06	1.45602e+06	1.91518e+06	1.83898e+06	2.00484e+06	2.26955e+06	1.2772e+06	2.57152e+06
meta28	cytidine	1 (mz + fragments + RT)	positive	244.092	61.967	(M+H)+	6555.21	4740.55	3368.02	3716.03	92342.5	97617.6	95024.6	95547	104424	104191	98180.7	127747	93389.3	154857	256080	115782	120959	76761.9	280873	89913.7	38783.6	64450.9	191426	62046.7	70862.7	97000	66905.9	78962.3	75921.6	95371.3	80563.7	189095	470918	117383	119085	71879.7	87799	49464.1	35775	105194	63945.5	59566.3	73335.2
meta30	Glutamate	1 (mz + fragments + RT)	positive	148.059	38.145	(M+H)+	81400.5	72887.4	7750.36	8183.81	52003.7	53704.1	53794.9	52829.6	50875.4	50618.3	54809.3	41232.9	34540.7	40079.1	45891.6	35673.5	47159.1	46602.6	32687.1	35054.2	39738.4	43035.2	59369.6	38538.4	45481	64599.4	55520.5	53924	40775.3	36536.6	31728.8	34416.8	43090.2	37559.7	33289.5	42072	31503.8	64948.8	45079.9	22294.2	63379.4	35702.6	49369.3
meta1	7-Hydroxyquetiapine	2 (mz + fragments)	positive	400.169	313.339	(M+H)+	8504.96	5517.07	4732.97	4939.81	229968	229173	224376	215271	211398	209999	221098	13641.4	12782.5	246.713	15554	279.949	581.94	421.476	289.027	337.673	252.425	286.703	279.531	410.706	317.185	20689.6	318.107	16856.3	23773.8	67648.3	102274	90273.6	88753	42574.9	38395	57393.3	15679	19473.1	29393.8	31450	81060.8	20301.4	40536.6
meta2	EDDP	2 (mz + fragments)	positive	278.19	424.837	(M+H)+	3518.82	4185.93	2999.16	3090.34	48196.6	49038	45987.6	44067.2	37948.9	47160.6	35292	33010.9	36634.7	100240	257746	20165.9	9670.69	19952.6	241791	70400.3	1578.83	1354.94	1878.75	3429.43	1538.3	21550.4	1236.02	15849.6	15296.5	32948.6	51203.6	58680.8	335710	8858.33	27072.5	54592.7	34780.4	1540.12	10137.2	3160.77	1031.47	1598.62	1663.64
meta3	Methadone	2 (mz + fragments)	positive	310.217	438.779	(M+H)+	8977.88	6126.36	5717.55	6319.98	354970	375126	329740	352410	352420	341985	298187	394776	854262	1.28267e+06	1.99294e+06	1.48316e+06	125224	253048	1.49605e+06	1.07877e+06	5145.37	4654.5	4884.76	5256.85	5111.59	6693.32	4073.73	6066.11	271374	419588	577281	781936	957305	362547	692800	388593	481848	5116.71	5967.5	18477.5	4592.71	5293.51	4405.05
meta4	Norquetiapine (N-dealkylquetiapine)	2 (mz + fragments)	positive	296.121	414.536	(M+H)+	5149.79	4726.19	3141.21	3212.45	18380.3	16477.5	16069.2	15946.5	16216.7	16670.2	15161.6	3022.02	3162.55	1652.91	3283.17	1483.49	1666.91	1668.88	1598.61	1555.19	1671.78	1608.92	1459.81	1605.39	1452.1	3780.07	1537.7	3828.09	45789.1	62540.8	95436.2	95014.9	68309.7	32607.2	36882.1	62262.5	19465.6	7716.02	21698.8	20768.8	7337.57	4854.4	7788.27
meta5	O-dealkylquetiapine	2 (mz + fragments)	positive	340.147	415.786	(M+H)+	3110.3	3592.45	3426.49	3679.84	9453.52	7661.78	7009.07	9866.74	6661.01	7747.7	5756.69	3204.16	3681.34	4189.66	3242.34	4108.18	4811.11	3942.92	3513.66	4206.24	4575.67	3932.68	4409.66	3879.68	3902.15	3214.76	3508.33	3431.85	26979.5	49617.8	53305.8	48820.1	31795.1	16494.6	24779.6	43733.5	6566.83	12731.5	20915.5	22634.2	8469.39	8745.41	9129.31
meta6	Quetiapine	2 (mz + fragments)	positive	384.175	418.771	(M+H)+	26891.9	13592.7	1144.94	13387.1	836452	835339	762023	759783	759696	751420	664257	10735.3	10531.1	19008.7	9383.7	17279.3	18528.7	21066	18789.3	17130.7	21505.6	19979.6	18336	18209.1	17404.2	11084.5	16007.6	10842.4	1.11892e+06	1.28598e+06	3.74551e+06	3.71496e+06	3.7885e+06	1.20989e+06	2.45565e+06	3.19992e+06	929424	1.14895e+06	1.85716e+06	1.92024e+06	1.80129e+06	933608	1.55968e+06
meta7	Quetiapine acid	2 (mz + fragments)	positive	398.154	423.022	(M+H)+	24409.4	14764.9	9634.79	11162.8	264494	275460	256344	251211	247721	258802	212616	10553.2	9672.12	9258.47	11400.2	8410.28	9830.89	10002.5	9101.35	9089.91	10140.3	9768.25	8290.98	9017.39	10038.4	10259.5	7547.07	10662.3	790023	827497	1.13608e+06	1.78844e+06	825598	278719	687917	1.24935e+06	255183	151812	308622	463807	56039.2	25979.2	46893.5
meta77	1-O-Hexadecyl-2-O-acetyl-sn-glyceryl-3-phosphorylcholine	2 (mz + fragments)	positive	524.372	710.611	(M+H)+	101919	61720.7	46581	45325.6	1.70787e+06	1.68328e+06	1.58961e+06	1.43292e+06	1.36975e+06	1.27146e+06	1.1823e+06	1.88461e+06	3.26157e+06	2.10081e+06	884252	1.09002e+06	1.98779e+06	957769	430787	3.57351e+06	1.58449e+06	901455	3.97005e+06	2.20957e+06	866057	1.26691e+06	2.33486e+06	875417	3.07114e+06	1.4728e+06	1.50912e+06	1.63425e+06	1.1641e+06	2.92128e+06	2.3159e+06	2.52237e+06	1.69356e+06	449521	775010	1.22172e+06	2.09273e+06	876988	2.25623e+06
meta78	1-palmitoyl-2-hydroxy-sn-glycero-3-phosphoethanolamine	2 (mz + fragments)	positive	454.292	670.352	(M+H)+	63214.3	25827.2	24629.6	30873.8	90073.1	90662	83628.7	79640.6	77619.7	75064.2	69883.1	81536.5	123495	83334.5	58114	64123.1	88288.9	66632.7	47570.4	88752	69771.4	59949.2	109447	69504.3	56131.5	59976.3	99529.1	49225.9	93446.1	68538.4	68749.8	81696	74549.8	93779.1	63255.1	103549	58757.6	50462.6	46956.5	57545.6	87864.1	65596.5	88487.8
meta79	1-Palmitoyl-2-linoleoyl-sn-glycero-3-phosphocholine	2 (mz + fragments)	positive	758.571	823.58	(M+H)+	9560.4	8829.16	18138.2	11131.8	3.82408e+06	3.74942e+06	3.69214e+06	3.52575e+06	3.36205e+06	3.26148e+06	3.07159e+06	3.53236e+06	5.03187e+06	5.54631e+06	2.23177e+06	2.03694e+06	2.29002e+06	1.36436e+06	898681	7.85787e+06	2.92233e+06	1.46507e+06	6.44004e+06	4.57806e+06	1.1793e+06	3.03735e+06	4.29387e+06	1.99547e+06	4.75844e+06	3.50033e+06	2.82242e+06	3.96529e+06	1.84183e+06	6.43958e+06	3.81869e+06	5.92883e+06	3.6956e+06	607354	2.21481e+06	2.8888e+06	3.60299e+06	1.29867e+06	4.96302e+06
meta83	2-Methoxy-5-methylphenol	2 (mz + fragments)	positive	103.053	227.186	(M+H-2H2O)+	44461.8	32669.4	5504.65	5822.36	535930	523458	547614	492914	504598	514206	517934	326938	366484	605314	682010	425582	438496	273715	454417	454908	201880	478904	533554	266362	330324	560685	386746	427704	270012	342657	427166	343143	540704	382072	330697	377855	294110	378041	258543	414470	421415	239004	327657
meta85	2-Oleoyl-1-palmitoyl-sn-glycero-3-phosphocholine	2 (mz + fragments)	positive	760.586	854.692	(M+H)+	9774.6	9898.77	14137.5	12067.5	1.89389e+06	1.84445e+06	1.81795e+06	1.65813e+06	1.5786e+06	1.50282e+06	1.35327e+06	2.04848e+06	3.21082e+06	2.93184e+06	1.13905e+06	1.45563e+06	1.80427e+06	1.24506e+06	726845	4.45042e+06	1.86764e+06	923642	3.43341e+06	2.5457e+06	799650	1.65686e+06	2.73512e+06	947630	3.01078e+06	2.12106e+06	1.18419e+06	2.21888e+06	804313	3.2145e+06	2.27982e+06	3.18133e+06	1.99168e+06	334867	974631	1.53172e+06	1.48297e+06	944776	2.50729e+06
meta9	quetiapine sulfoxide	2 (mz + fragments)	positive	400.169	366.506	(M+H)+	44647.3	16902.5	12510.9	14553.6	139012	141877	134209	134512	132789	140684	132091	12239.7	12446.5	10948.2	12637	13283.1	11637.2	13044.1	11993.3	12395.2	11920.2	13965.8	11472.9	11659.1	12515.6	12887.2	11971.4	12602.1	276189	604574	617162	633149	402198	219370	340022	524547	110651	119504	237547	374721	197114	52540.5	116921
meta100	C18 Sphingosine 1-phosphate or N-Acetylsphingosine	2 (mz + fragments)	positive	380.256	610.062	(M+H)+ or (M+K)+	11330.9	7933.81	10516.7	8387.89	144101	138879	139335	111307	109504	106028	91374	120434	299702	195580	64835.8	83274.8	207070	76091.1	55218	119940	120117	105616	293638	150534	87339.1	93271.7	215217	57528.8	235393	91625	111466	91060.9	91397.8	158220	154280	150822	112450	51766.6	48245.4	108963	236270	91894.7	211098
meta101	C18_Sphingosine	2 (mz + fragments)	positive	300.289	550.088	(M+H)+	8054.84	7617.84	3171.71	3833.74	18221.4	15661.8	16525.4	14877	17400.9	10175.1	11801.5	20353.9	73845.7	25401.1	15975.8	21195.7	27619.4	19294	16287	20071.6	19931.7	18372.4	25518.2	21142.4	19698.2	10187.7	27174	5830.99	40040.9	24563	17596.2	23089.6	17625.1	21842.2	13518.1	24502.7	12620.1	20467.8	7305.61	14301.4	16797.3	15698	26959.5
meta102	C5:0 AC	2 (mz + fragments)	positive	246.17	291.402	(M+H)+	6510.69	6098.34	2039.42	2062.31	51250.4	50307.6	56641	50827.8	54879.9	55317.9	54110.4	25065.4	34535.9	81814.7	93477.8	50221.2	55736.5	45560.5	109802	57094.6	83675	143120	151500	67043.5	60867.8	71191.2	91880.3	66500.8	20731.3	36574.3	53390.7	66994.9	89076.4	58431.9	34963.9	63676.7	42932.3	77633.3	41722	44140.8	75199	42068.7	128086
meta108	Glutamylphenylalanine	2 (mz + fragments)	positive	295.129	293.478	(M+H)+	17347.9	8195.22	8327.91	8653.48	31731.9	33947.7	29709.8	35417.4	37602.2	37012.4	30306.7	6294.56	11597.7	46115.7	27336.6	21763.2	22060.2	31967.2	31826.4	30360.9	23952.4	57373.2	41626.8	18823	21845.4	22124	27247.5	17399.4	13536.4	34152.2	39457	37046.4	45234.3	31355	22072.5	37215.7	13317.6	32292	31030.2	33961.6	54390.3	21514.6	42146.1
meta112	Homostachydrine	2 (mz + fragments)	positive	158.117	71.159	(M+H)+	63060.2	51839.3	17310.5	15586.5	127550	123159	132591	132734	135388	132624	125623	117378	109757	112434	146431	130522	191386	22186.5	291153	4269.75	24865.1	280535	350244	147989	12134.1	158484	14282.2	138213	75197.5	24556.2	126967	117069	129078	136596	147030	13266.2	109077	10425.6	100451	140484	177277	114853	192373
meta115	Isobutyryl-L-carnitine	2 (mz + fragments)	positive	232.154	246.79	(M+H)+	3731.46	3639.65	1905.76	1745.13	99989.5	103600	104205	102935	104388	110555	109647	32136.5	30211.4	180526	100970	76793.5	43157.4	76742.9	253259	228041	111865	116054	122585	131776	49632.1	56379.5	85693.2	123525	29401.9	39070.9	60909.8	91752.8	722440	77735.8	29811.7	94267.8	32945.2	64768.9	90024.5	148453	58823	50266.7	271127
meta116	L-Arachidonoylcarnitine	2 (mz + fragments)	positive	448.342	570.489	(M+H)+	6411.78	6698.85	7088.79	6610.81	11836.7	13837.1	12936	10398.6	8147.86	7462.21	8197.62	7258.12	6221.07	10613.6	6619.05	12619.3	8116.95	7942.41	10032.4	2295.07	8645.63	8868.16	9001.96	3535.09	8796.78	6188.93	10029.1	6817.34	8414.03	6788.21	9951.14	8214.61	10159	7868.14	6858.67	15740.5	2444.54	7659.21	6771.2	6370.93	17747.7	8292.71	9567.65
meta117	Lauroyl-L-carnitine (C12:0 AC)	2 (mz + fragments)	positive	344.279	488.921	(M+H)+	3612.51	4067.75	2430.69	2531.82	12800	15740	12486.5	12229.1	12528.6	10376.8	9458.29	7217.13	39525.2	30007.9	20654.8	15827.9	9070.35	20495.7	20450.1	33461.8	6701.89	11336.1	14332.4	18284.6	10778	15976.8	13212.9	8976.82	27429.7	17759.7	24688.9	25470.1	39354.6	16681.7	19075.6	26251.6	11908.5	10450	12690.2	20281.3	18742.1	7350.23	15706.5
meta119	Linoleyl Carnitine	2 (mz + fragments)	positive	424.342	570.088	(M+H)+	7066.76	6539.3	5586.8	5125.07	208395	188590	159793	138638	129687	114442	99371.5	70671	303990	252442	47787.4	151778	49543.1	45187.3	68532.6	306111	55210.9	56314.9	347048	120925	71671	59785.3	135576	30433.9	324284	126820	276923	217037	176177	212898	146897	382274	113114	51230.8	59087.7	55119.8	314873	96727.8	247040
meta121	LysoPE(18:1)	2 (mz + fragments)	positive	480.308	685	(M+H)+	60445.1	26091	35879.3	33140.4	113255	112927	102804	98758.9	92888.8	88579.7	80021.8	89151.2	206740	97808.3	63207.4	90085.7	87694.2	62651.3	35765.5	103633	74310.9	75669.9	126077	73568.1	57993.7	75165.2	107601	59805.1	167083	97394	98895	92384.1	82186.4	108122	92339.3	129915	71834	67123.3	53311.9	58770.1	195773	69970.8	95823.4
meta124	Oleamide	2 (mz + fragments)	positive	563.551	726.292	(2M+H)+	5365.64	5741.26	6416.3	6791.48	200285	193853	177940	146756	135097	119016	108024	5185.45	4254.1	11348.7	4965.12	2232.8	6388.16	1432.63	1176.09	10106.2	9698.36	1813.07	10279.9	3661.71	1204.65	5481.21	8184.67	5625.15	4427.9	3475.81	2485.33	4397.01	2723.51	13015.9	4830.29	6835.93	5287.78	1008.99	5470.32	5456.09	4339.98	2499.08	7184.95
meta125	Oleoyl Ethyl Amide	2 (mz + fragments)	positive	310.31	749.712	(M+H)+	4974.47	5592.96	4920.56	4597.1	110166	109054	100312	86331.5	86892.6	76888.8	67257.3	4808.12	3959.21	16989.8	6032.82	4522.74	9490.82	3571.4	3618.88	16287.8	12989.9	4959.97	15474.2	8184.1	3842.9	5192.18	12244	4351.96	54285.8	7865.88	6235.29	7629.57	5060.49	18167.4	8473.31	10944.6	4318.08	2343.08	4314.68	4324.34	7993.54	4868.35	11730.3
meta126	Palmitoleoyl Ethanolamide	2 (mz + fragments)	positive	320.256	597.956	(M+Na)+	4234.31	4441.08	3406.78	3674.03	16592.6	10049	16497.8	11270.7	11247.8	9019.97	13780.9	3086.56	3246.48	1842.32	3787.38	1765.27	3758.48	3027.43	1128.38	6238.34	2379.21	1916.7	3518.7	3603.92	4260.69	3455.7	4789.18	3156.52	2980.3	3312.92	3167.04	2797.08	1509.97	4635.07	3637.28	3327.34	3495.89	2551.56	3018.47	2988.58	4663.34	2522.65	4098.44
meta130	Phenylethanolamine	2 (mz + fragments)	positive	120.081	227.2	(M+H-H2O)+	10597.3	9605.18	6486.4	6106.86	5.35215e+06	5.35842e+06	5.41497e+06	5.27412e+06	5.34686e+06	5.3846e+06	5.34382e+06	4.39588e+06	4.39211e+06	5.43301e+06	6.01327e+06	4.83972e+06	4.89208e+06	3.81466e+06	4.90034e+06	4.8666e+06	3.28174e+06	5.00547e+06	5.12846e+06	3.79369e+06	4.30896e+06	5.67621e+06	4.4494e+06	5.02515e+06	3.76569e+06	4.20099e+06	4.761e+06	4.32097e+06	5.30479e+06	4.42255e+06	4.37071e+06	4.37905e+06	4.03618e+06	4.44517e+06	3.78963e+06	4.81187e+06	4.71862e+06	3.50571e+06	4.21538e+06
meta131	Proline betaine	2 (mz + fragments)	positive	144.101	46.559	(M+H)+	19409.6	11317.3	4997.68	5004.18	369104	355246	354839	350590	340194	369687	358665	254984	280468	335557	361412	329867	431508	110865	501108	102385	96941.7	409323	669304	325741	147588	381892	168204	353411	211981	143216	328957	319261	347208	326199	316118	99513.4	252586	133534	249815	371778	462886	252314	407251
meta133	SPHINGANINE	2 (mz + fragments)	positive	302.305	564.746	(M+H)+	7065.94	4673.49	4298.94	3738.61	45661.7	47310.1	43066.5	38687	39178.3	34274.8	28197.3	75796	186619	65195.8	38254.3	32148.7	64155.9	71447	36194.2	55536.6	23361.1	50649.4	116139	54479.4	60169.6	25205.4	63046.8	23985.1	121899	82812.7	49825	48612.1	52252.9	48033.7	36235.5	64226.6	31757.5	51434.2	23216.8	32634.9	45420	47500.5	58081.3
meta134	Stearamide	2 (mz + fragments)	positive	284.294	746.018	(M+H)+	14312.2	12287.1	10865.3	12217.1	184509	187013	173201	154722	144182	131446	118320	9333.87	8763.93	17340.7	9233.13	3982.96	11899.7	4294.44	3904.11	16458.7	13477.1	5088.86	13214.9	7625.5	4550.06	9174.93	11516.7	10025.4	8127.11	7912.37	5532.07	8498.75	3926.99	18666.7	7926.93	9680	3555.06	3330.65	8847.59	9810.49	4845.15	6097.7	12786.9
meta135	Stearoyl-L-Carnitine	2 (mz + fragments)	positive	428.374	629.093	(M+H)+	46101.6	34421.6	9003.03	7209.02	886902	852036	780770	696657	668927	614621	535185	805910	2.1853e+06	1.69973e+06	406622	569930	1.284e+06	607443	229283	2.40706e+06	854465	321406	2.27106e+06	1.14422e+06	417237	478680	1.25376e+06	302563	2.01668e+06	882934	683942	1.32562e+06	765900	1.55619e+06	1.23573e+06	1.43662e+06	752532	241038	354079	489316	422608	467166	1.22739e+06
meta138	Tauroursodeoxycholic acid	2 (mz + fragments)	positive	500.304	562.71	(M+H)+	9734.34	10900.6	10334.5	9941.46	31959.1	25923.8	12373.2	24805.8	31559.5	27228.6	25889.7	11756.2	20814.5	16247	31175.1	36022.4	21182.8	19477.7	19707.6	12926.2	14734.7	293420	47083.6	16063.7	25454.3	22239.2	21894.7	16587.9	12420.4	15906.5	12476.7	14669.3	17889.9	10095.3	8909.71	14352.1	12713.3	18178	20194.1	12355.6	28872.5	19327.6	15427.7
meta139	Trans-Cinnamic acid	2 (mz + fragments)	positive	149.059	226.971	(M+H)+	19898.6	17851.5	8973.13	8535.49	197978	187357	188352	193454	205321	207194	204262	133257	138399	218021	236553	165184	161750	108523	178060	164502	84641.7	182237	205245	108574	133546	205198	132870	161606	109876	124049	162922	133096	209594	144894	135363	137264	113329	140785	100501	151086	159677	95868.1	123614
meta147	Angiotensin II (4-8), human	2 (mz + fragments)	positive	676.351	294.941	(M+H)+	2239.55	2598.39	2495.79	2632.12	17150.1	20388.5	18653.3	18321.3	22794.2	19502.6	15934.7	4919.31	3024.42	56517.4	12492.8	3042.15	1577.69	2654.71	7556.44	2313.06	9171.43	2797.11	3449.94	1458.29	1784.9	18663.1	71992.4	4724.9	3730.36	1507.26	26076.4	1402.88	17814.4	21554.5	3441.74	28344.4	3333.42	1896.48	22419.3	3190.19	80633.7	1347.38	14172.8
meta148	Buprenorphine	2 (mz + fragments)	positive	468.308	603.091	(M+H)+	14545.9	9104.92	9394.65	10044.1	150194	148303	144365	139505	126576	120897	113926	170100	379540	176878	84949.1	172278	217732	148238	88568	277864	141679	128956	326061	307085	183563	218775	224658	136347	320469	181244	197881	248370	263181	223819	302145	273761	218191	132088	89378.7	130028	365436	161367	211412
meta149	gamma-Glutamyltyrosine	2 (mz + fragments)	positive	311.125	237.524	(M+H)+	4292.65	3425.01	3342.75	3423.44	36012	34946.1	27790.9	27631.9	33594.8	36207.1	36690	15541.3	18983.1	32069.1	34801.8	46133.9	23956.2	30614.6	20006	61235.3	14861.9	53928.4	37023.3	38364.9	26129.6	26302.9	29383.3	15927.6	17406.4	26779	33198.2	52012.6	32670.5	29171.1	14323.7	16660.5	18364.4	45917.7	36375.7	33626.5	71958.2	16933.5	45636.9
meta151	Ile-Ser	2 (mz + fragments)	positive	201.123	211.787	(M+H-H2O)+	27119.2	24065.8	6872.48	6815.58	31292.9	21666.9	24892.9	30865.9	29786.4	27760.5	23411.2	10324.8	12495.4	32930.8	36466.7	24724.3	7493.89	22149	35289.4	14590.5	24709.9	15588	26037.2	9165.37	4777.91	48582.7	38914.3	28989.3	12245.2	10209.7	14579.8	4539.74	31449.5	23361.8	11296.8	51363.5	13704.5	24963.5	37224.8	19548.6	23398.7	8021.13	24424.1
meta158	Val-Ser	2 (mz + fragments)	positive	205.117	44.5205	(M+H)+	8558.21	8879.51	4909.82	5291.65	40395.2	45818.1	44267.8	43160.4	42934.4	45208.8	41222.4	25298	20387.8	51315.5	27455.6	46780.1	51723.9	6452.92	66849.1	10644.5	10105.5	61065.6	51959.2	74053.2	9740.77	32784.6	14013.9	36367.6	26116.9	12372.2	59574.2	42046	62206.2	59615.9	27331.6	12902	28846.5	13098.2	47335.1	80197	50543.3	44605.4	80768.8
meta92	4-formyl Indole(2) or (Iso)quinolone	2 (mz + fragments)	positive	146.059	356.752	(M+H)+	149082	108087	23577.2	24574.6	67737.4	68461.6	66110.6	64022.8	68426.6	71305.8	68910.4	52899.9	34939.8	39689.4	47955.7	36730.1	35167.1	7695.35	24301.7	29845.8	24027.4	52674.8	53133	24063.4	23284.6	88724.3	47241.5	66120.5	49603.2	48462.1	55097.3	44712.4	48624	40857.5	69462.4	40669.6	39786.6	72927.8	16796.1	23151.5	74108.4	34279.9	27912
meta96	5-Methylcytidine	2 (mz + fragments)	positive	258.108	106.417	(M+H)+	4409.02	4202.4	3671.06	3534.6	126466	130974	134218	126216	130212	128689	125293	120663	93010.7	112912	117992	93230.1	113889	90434	85624.9	106943	64238.7	102257	151229	73132.7	95649.6	166152	124160	144701	119734	133008	106439	88142	96572.3	134794	127978	120353	105117	118522	103624	98267.9	151840	75604.9	119827
meta97	5-Methyluridine	2 (mz + fragments)	positive	259.092	54.646	(M+H)+	9851.88	8639.98	6139.57	6320.66	37082.7	34214.1	34726.8	33171.3	32139	35508.8	37088	31299	28449.5	38205.7	34671.9	32516.1	28704.6	25563.1	30743	26588.1	17984.6	25672.7	35600.6	19960.7	31340.2	35080	28703.9	31169.2	41625.4	35803.8	35266.7	41305.1	57756.2	30687.5	36583.7	37481.6	36836.7	30563.4	22057.1	32041.4	33359.4	20915.8	25897.6
meta98	7-methylguanine	2 (mz + fragments)	positive	166.071	98.7115	(M+H)+	7352.42	6557.95	4049.48	4161.6	22063.9	21424.9	27109.7	26738.2	27321.4	27876.4	24015.5	13683.2	16512.1	24593.8	25221.8	16894.3	14775.6	15860.4	19054.7	18097.3	11475	10757.9	23343	11922.3	15135.9	16911	13677.2	18299.6	17945.4	25949.1	22867.6	21615.2	38649.8	21549.9	15097.7	21658.1	17020.9	15933.8	15656.9	36099.4	22456.9	12045	20174.9
meta99	Alanyl-Leucine	2 (mz + fragments)	positive	203.138	203.2	(M+H)+	10013.5	9426.37	5009.34	5962.47	17289.9	19451.4	21634.7	15520.1	21534.1	19796.2	14259.2	8977.61	5855.95	58799.3	17341.3	4475.97	3693.34	6565.82	7579.09	4277.1	13218.6	4949.89	12549.6	4269.97	3777.98	28248.9	70350.1	14201.7	6483.28	3305.06	25547.2	3238.43	12437.5	13440.8	6171.26	24984.9	6387.89	5151.52	22421.3	10105.7	71655.4	3461.63	13084.1
meta299	Phosphorylcholine	2 (mz + RT)	positive	184.072	36.16	(M+H)+	8990.47	8496.1	5186.62	4664.47	16150.1	19909.6	18331.9	19454.7	17312.4	16937.1	17739.4	33139.3	31028.7	15871.4	23877	29617.4	20661.7	18118.9	21019.1	18580.2	17657.8	14997.5	23993.5	20980.1	25930	23194	17175.8	18711.2	19494.5	18924	22471.8	28531	18276.8	24827.1	18149.8	13331.6	27530.3	30505.2	18185.1	14543.2	19421.4	23269.4	25297.2
meta159	1 or 3-METHYL-L-HISTIDINE	2 (mz + RT)	positive	170.091	35.648	(M+H)+	12760.9	11015.2	6926.82	7425.11	9601.86	8659.91	11895	14369.5	10866.5	10573.5	10774.6	13039.4	12676.1	14289.8	11629.1	9717.97	10303.8	8931.23	13603.7	14695.9	8635.59	10543.7	11457	11500.5	10495.1	14343	11676.2	11814.3	9138.77	11627.1	16125.7	10759.5	16874.3	14182.4	9812.36	13838.6	8557.41	12797.1	10818	6979.76	12578.5	9139.7	12178.6
meta169	4-PYRIDOXATE	2 (mz + RT)	positive	184.059	196.511	(M+H)+	12529.2	12119.2	6046.82	6143.12	10739.9	8400.95	11318.1	12405.8	12578.8	11895.8	13220.8	2479.47	8285.38	7812.68	13865.9	3857.34	8353.63	10622.9	15031.2	10736.7	7541.08	7753.53	10096.7	9705.96	9026.89	6141.04	11265.5	9412.03	7678.81	13168.7	4501.91	9067.55	21263.7	8550.36	4420.03	9202.18	9473.08	8088.83	7250.9	11889.2	11720.6	8821.9	10337.7
meta189	DIHYDROURACIL	2 (mz + RT)	positive	115.049	63.4	(M+H)+	19549	26436.8	36059.9	27843.8	24423.2	32886.9	33126.3	32787.1	34116	36976.1	40243.9	11038.6	9196.62	21458	31763.3	22039.7	16920.6	13343.1	10816.7	12756.1	14648.6	14838.4	26941.9	8078.49	21558.9	28482.6	28197	13070.8	24019.9	25621.6	15964.9	16243.8	18184.6	21316.3	24449.6	19930.6	15827.3	21526.8	16234.7	28424.6	56389.4	16441.6	9812.66
meta209	N-N-DIMETHYLARGININE	2 (mz + RT)	positive	203.149	44.885	(M+H)+	9204.39	9163.61	4540.93	5272.98	17740.1	19699.7	21900.6	20581.8	18999.3	20401.3	19059.9	17105.3	18038	21122.9	22005.4	18270.3	12902.1	15481.8	17298.8	8925.76	8298.15	17074.3	22400.8	11135.1	14663	20326.8	18664.2	16643	16552.7	20325.8	16791.4	16156.1	21718.6	19502.1	19156.1	15500.5	17222.8	15550.7	12653.7	21664	25138.1	11514.8	16168.3
meta239	5-hydroxyisourate	2 (mz + RT)	positive	185.031	36.145	(M+H)+	18853.7	20538.1	20169.4	26147.1	88001.2	90378.3	91309.5	92099.3	89942.6	91304.4	91551.1	73419.7	60854	87711.4	100246	77019.7	77057.3	78686.6	105141	101981	63429.7	98030.7	91532.4	89907.1	79427.7	93430.4	89312.2	90812.8	62832.9	75483.4	74164.2	57725.3	83295.7	65680.2	77534.4	92362.5	70837.4	78493.3	71444	64312.7	82053.5	57251.2	80737.1
meta279	N-A-acetyl-L-ornithine	2 (mz + RT)	positive	175.107	48.34	(M+H)+	11539.2	9583.09	5185.33	4976.77	57519.1	60761.4	60946.7	59167.4	54777.8	60392.1	57937.5	42053.5	39980.9	51553.9	54847.4	49114.1	49528.8	35221.8	42787.9	41812.7	24714.2	44638.5	52044.1	40803.7	42018.6	63997.4	40913.8	47988.2	46897.1	34443.8	59468.4	43940.1	44412.3	46242.4	44803.2	49938.8	51235.7	43709	39241.9	45263.2	55665.8	36912.9	55487.3
meta289	Ophthalmic acid	2 (mz + RT)	positive	290.135	98.411	(M+H)+	6975.46	6578.36	4461.52	4430.67	254917	256320	251834	254646	256162	267364	260520	259732	204704	300824	308316	227156	250694	166458	244619	175786	123177	224451	351434	167998	191830	388137	255495	330715	249013	220035	245233	176032	254975	231968	221490	199499	222261	264364	249140	175376	382302	156714	305000
meta305	β-Nicotinamide adenine dinucleotide NAD+	2 (mz + RT)	positive	664.116	112.682	(M+H)+	1667.59	1574.76	1828.06	1513.04	47693.8	49067.4	50839.3	48090	48430.3	46260.1	49317.3	22270.5	9856.75	101511	25259.8	11600	26133.3	13767.3	51300.5	30976.4	10535	226597	39638.2	47764.5	11478.4	28864.6	191890	17634.9	10369.8	17043.5	190579	9721.01	114580	55207.9	11296.7	30107.1	26231.9	16724.6	21695.8	26539.1	320423	108520	32635.6
meta166	4-GUANIDINOBUTANOATE	2 (mz + RT)	positive	146.091	61.17	(M+H)+	115960	88728.9	21344.8	21294.5	82709.3	87269.2	85434.5	85075.7	80176.4	89203	88268.5	23332.8	36145.9	73799.7	33483	47059.1	38102.2	41064.6	53474.9	45480	59335.5	110984	144566	95071.9	93315.6	91019.9	114487	81004.2	29833	38488.2	56108	51601.7	76415.8	38352.7	36114	37037.7	30831.3	90602.3	69563.9	49766.2	91765.3	55513.9	104846
meta160	1,3-DIAMINOPROPANE	2 (mz + RT)	positive	75.0901	27.887	(M+H)+	3947.15	3594.7	2390.44	2395.42	28948.5	25725.7	19668.9	18806.1	26187.9	24409.2	24959.2	11736.2	11410.5	20224.7	34320.2	13464.1	18572	14734.5	22538.4	22955	8717.55	23177	21901.2	18066.5	13595.3	15315.8	30936.8	13613.9	9860.1	19897.9	15759.8	10076.3	16335.1	19396.1	15622	25763.6	10576.1	19673.2	23938.7	22289.5	26732	9433.8	27081.3
meta161	2-HYDROXYPYRIDINE	2 (mz + RT)	positive	142.049	140.93	(M+HCOO+2H)+	7313.94	22566.7	32628.7	35286.4	76248.5	82033.2	77838.2	78002	78395.8	77474.1	69491.4	75319.9	67411.7	80513	86431.1	56150.9	61556.6	56209.1	70454.6	66979.5	36520	73822.2	80619.1	59282.3	55161.7	106111	74736.2	80528	69183.1	72881.2	69942.6	52106	66186.2	70991.7	67349.8	66385.1	62624.3	69852	71821.8	50707.6	90437.6	46573.8	77389.6
meta168	4-METHYLCATECHOL	2 (mz + RT)	positive	107.048	227.184	(M+H-H2O)+	25066.9	37119.9	40257.5	44974.6	133454	136606	135385	142592	137671	135308	136380	90286.6	92460.6	152233	161107	115041	111318	72719.8	123368	119483	61048.6	125836	146224	75784.4	93549.4	148418	98251.3	115747	75849.4	86450.6	107800	90600.4	147650	97797.3	95676.6	94303.9	77220.7	103198	77894.1	103385	111559	65000.9	87365.4
meta170	ADENOSINE DIPHOSPHATE RIBOSE	2 (mz + RT)	positive	560.08	50.85	(M+H)+	1850.25	1483.56	1723.68	1791.21	625040	648217	644558	656561	659433	671821	667825	906505	749422	1.1086e+06	685104	288511	509792	464289	1.5917e+06	1.05752e+06	537352	1.10322e+06	679537	755257	590362	1.08925e+06	607984	1.06429e+06	968581	653156	839973	737306	1.28261e+06	293163	1.03978e+06	769729	947522	497489	705560	728286	1.01331e+06	361954	1.25239e+06
meta171	ANSERINE	2 (mz + RT)	positive	241.128	35.491	(M+H)+	6888.58	6854.47	4597.66	4817.06	6583.8	3969.13	4524.83	4350.95	6901.57	4395.78	6375.73	4657.39	3729.08	9537.92	7565.43	7847.72	5423.56	7630.26	6193.62	8231.7	7790.63	2922.64	6565.61	7445.36	5750.91	9188.07	4887.35	9217.54	5355.21	5271.09	8028.95	5363.26	15600.6	11724.6	4233.37	6636.48	4312.45	5334.83	7926.29	5651.32	9639.14	8745.27	9963.79
meta172	BENZOATE or 4 h-hydroxybenzaldehyde	2 (mz + RT)	positive	105.032	304.734	(M+H-H2O)+	18454.9	14400.5	7124.36	6812.98	315181	323813	321997	319207	337722	336529	332185	111687	165012	146470	309259	133745	231384	129243	169093	210224	125481	127635	250836	181662	239712	323010	233948	215255	121042	244324	181188	444730	762862	350442	279529	184092	197280	279967	153801	373500	400365	195884	191153
meta173	BETAINE	2 (mz + RT)	positive	118.086	39.039	(M+H)+	74468.1	84346.5	69074.5	68173.4	2.59008e+06	2.5472e+06	2.57092e+06	2.49667e+06	2.4748e+06	2.51081e+06	2.53526e+06	2.01373e+06	1.7899e+06	2.06911e+06	3.02862e+06	2.28607e+06	1.84506e+06	1.79191e+06	2.19302e+06	2.00927e+06	1.23619e+06	2.59979e+06	2.49391e+06	1.65738e+06	2.02797e+06	2.87563e+06	2.08571e+06	2.06185e+06	1.52203e+06	1.78526e+06	2.0435e+06	2.24196e+06	1.90374e+06	1.82889e+06	1.62989e+06	1.63533e+06	1.56955e+06	2.27732e+06	1.88578e+06	1.84835e+06	2.30516e+06	1.55387e+06	2.14802e+06
meta175	BIS(2-ETHYLHEXYL)PHTHALATE	2 (mz + RT)	positive	391.283	760.927	(M+H)+	31047.4	36474	35932	32995.1	24512.1	18035.2	29681.1	28025.6	31052	14833	30662.1	29251.2	24765.1	27734.7	25546.8	28799.1	28542.3	30447.6	24481	27576.9	26407.4	29433.5	28749.7	26259.7	18120.1	19223.5	26666.5	24460.8	26098.5	28566.1	28009.9	22590	28242.5	19124.2	28116.8	15692.9	26396.7	24902.9	21920.6	30574.5	24342.5	28737.2	21093.8
meta181	CYS-GLY	2 (mz + RT)	positive	179.047	45.481	(M+H)+	4477.04	6788.7	7788.47	8934.37	13067.7	11565.6	13067.9	13604.9	11414.8	11604.8	12835.6	13900.2	17588.3	6955.48	20693.1	12598.9	20275.1	8549.86	22319.7	5711.05	6732.45	7148.95	18056.8	4558.4	18030.8	16376.9	8550.61	13917.7	17197.1	12650.7	20894.3	10521.5	15644.3	7929.42	19189.7	5821.27	12599.7	25690.3	6330.07	15859.6	42067.5	12945.6	6204.77
meta182	CYTOSINE 2	2 (mz + RT)	positive	112.049	62.098	(M+H)+	8584.39	13056.3	9785.95	10416.4	522989	518679	553559	528473	542983	549235	525808	508536	358997	637121	925073	403305	519473	299241	885270	438818	147727	302212	865635	302238	317745	520467	380552	381015	348861	470916	366342	708727	1.34352e+06	558332	431092	364662	328083	289768	194809	470508	354761	227951	364618
meta183	DECANOATE	2 (mz + RT)	positive	173.153	505.067	(M+H)+	11956.6	10188.9	7430.01	6459.59	13918.6	14326.6	16370.5	9969.51	11921.9	13993.4	10336.1	8212.33	8113.11	9113.73	7012.82	8863.32	8784.74	8201.79	5075.02	10709.2	8809.86	9105.33	8622.33	2712.9	10756.5	8140.91	10629.8	9891.42	9183.36	10330.7	7530.44	7654.91	3331.2	7711.93	8842.96	7577.53	8702.25	5865.93	9404.97	8662.27	13053.8	8949.59	5207
meta184	DEOXYCARNITINE	2 (mz + RT)	positive	146.116	43.142	(M+H)+	119369	105149	25501	25035.9	64664.5	62038	63302.4	64175.4	63406.4	60953	65616.4	53254.6	57018.6	53166.1	62530.8	61585.8	51078.7	45697	49331.8	35899	32186.5	94144.7	78466.3	36601.5	53973.1	76549.1	56829.8	62838.8	46984.2	43597.4	40893.8	43944.1	39858.5	39745.6	57081.3	39945.5	41305.5	44643.9	39892.1	54295.4	65460.9	39943.1	46036.2
meta186	DEOXYGUANOSINE-MONOPHOSPHATE	2 (mz + RT)	positive	370.052	69.889	(M+Na)+	3986.17	5194.46	4474.81	5077.9	17503.3	14230.1	13362.1	18306.4	20377.6	11091.3	16921.6	14330.9	10126.2	11137.8	16817.5	13607.3	11300.3	8591.01	5933.68	8746.07	7221.93	12547.2	13459.1	4912.49	11262.8	9739.65	10170.3	10366.6	6976.77	9511.08	13273.1	13922.8	13556	12953.4	11472.2	8704.22	11307.5	7527.6	9159.76	13067.1	14502.9	9929.44	6429.68
meta188	DIDECANOYL-GLYCEROPHOSPHOCHOLINE	2 (mz + RT)	positive	548.371	697.61	(M+H-H2O)+	18182.7	14015.7	14877.7	15761.4	152635	149907	131322	127255	121841	110805	102228	66247.8	180426	96930.7	40923	101089	71876.1	54272.1	43979.3	176680	58523.3	41649.2	220695	109085	44851.4	79271.8	128799	40743.6	228611	109908	130373	88875.9	84276.1	175101	134887	187376	109499	48043.2	39677.4	56195.9	350674	74515	72004.2
meta190	DIPALMITOYL-PHOSPHATIDYLCHOLINE	2 (mz + RT)	positive	734.57	851.574	(M+H)+	10468.2	8769.35	19612.5	13214.5	3.73395e+06	3.69526e+06	3.69641e+06	3.50681e+06	3.40888e+06	3.2904e+06	3.06529e+06	4.77733e+06	5.08795e+06	6.37008e+06	3.23454e+06	3.11742e+06	5.8039e+06	2.35269e+06	1.23768e+06	9.07302e+06	4.81146e+06	2.18794e+06	7.09206e+06	4.25372e+06	2.09591e+06	3.26837e+06	4.6755e+06	2.71508e+06	4.96495e+06	4.78061e+06	2.52378e+06	4.41582e+06	1.45433e+06	6.21735e+06	4.4241e+06	4.75838e+06	4.18923e+06	440317	2.59879e+06	3.55828e+06	2.34333e+06	1.91506e+06	4.55177e+06
meta193	GLUTARYLCARNITINE	2 (mz + RT)	positive	276.144	192.231	(M+H)+	11136.2	9673.89	8479.92	8540.3	181079	225730	305458	146027	303783	218861	228658	115527	149038	163163	244917	145139	144463	128540	47764	229064	87291.4	78717.2	388260	51553.6	39956.6	357543	89102.8	79246.6	96960.6	107199	78998.4	437164	201242	208732	123647	108022	114515	87443	119211	162836	44219.5	80766.6	229295
meta194	GLUTATHIONE REDUCED	2 (mz + RT)	positive	308.09	61.196	(M+H)+	4854.89	5183.23	4463.5	4372.45	30936.9	28658.8	27229.5	32221.3	31844.7	28696.9	29804.2	24964.2	28982.3	26848.1	26575.8	17351.8	15713.4	19399.2	51348.1	14149.8	12431.2	19869.8	26355.4	20553.6	15413.6	34435.6	15170.8	22298.2	26720	23503.6	31494.1	13187.3	20359.3	21861.2	24259.2	15000.1	22798.4	22662.9	18868.7	7731.84	31073.6	15571.8	16715.9
meta195	GLYCERATE	2 (mz + RT)	positive	129.019	29.4725	(M+Na)+	16813.6	18870.5	24015.2	30768.2	37914.6	36588.6	31508	35358.6	33422.6	33494.2	35071.9	30610.5	35454.8	36824.4	34368.9	27278.6	28836.2	25827.1	28371.5	34399.8	16583.9	29184.5	32805.2	21475.7	31145.2	39223.9	38715.7	22677.2	31262.1	34151.6	33623.8	26917.8	34211.6	37485.1	24753.3	28465.2	24380.3	37215.5	31765.5	30244.6	38370.7	21327.2	33348
meta198	GUANINE	2 (mz + RT)	positive	152.056	73.654	(M+H)+	14967.3	12620.7	8083.08	7232.41	57178.7	54382.1	54676.3	56674.9	62152.6	55268.6	61144.4	33934.8	35563	20124.6	38049.2	44798	28923.2	37254.8	13999.6	19694.6	20648.4	16631.8	47206.4	12357.8	46425.4	44108.7	51543.9	34751.8	31507.3	32478.3	18090.9	36872.2	20377.4	18883.7	25517.9	24187.3	18543.3	52925.6	29345.9	21913.6	74498	17526.7	19987.2
meta201	HYPOTAURINE	2 (mz + RT)	positive	132.01	40.3995	(M+Na)+	6247.68	15390.9	21211.5	23248.2	7683.93	7586.44	8280	10439.5	11078.9	12313.2	9920.49	4786.72	3809.67	4939.29	4419.17	5378.56	4500.97	5604.14	6144.5	3825.73	6187.84	6391.52	3715.05	11498.5	3524.67	5416.4	4920.89	6538.92	1163.48	3305.69	6076.04	4817.38	6230.5	6739.5	5023.77	4830.13	4879.09	2227.75	6391.83	7257.51	2320.8	6120.02	8560.95
meta202	MESOXALATE	2 (mz + RT)	positive	119	28.651	(M+H)+	11359.1	6163.08	6540.88	14794.1	9693.57	7862.4	6525.57	5850.73	9246.64	6086.5	7779.27	6338.92	6213.97	20309.1	21626.7	17775.6	18356.7	17812.2	5549.35	6929.57	6189.71	17997.9	19522.1	16742	5317.01	24739.2	18597.9	8011.92	6476.94	7976.2	5099.32	5978.96	18218.8	18839.4	19122.9	16464.8	20268.3	6586.31	8279.83	5713.44	6681.25	6203.02	6602.16
meta206	NICOTINAMIDE MONONUCLEOTIDE	2 (mz + RT)	positive	335.063	49.2005	(M+H)+	3719.02	3222.17	3109.54	3784.56	13689.5	13496.1	16012.6	12889.8	16934.6	13467.9	12676.6	18718.4	6810.12	14488.7	15567.2	9934.91	8981.81	18427.4	34630.1	31195.5	17753.4	11833.4	9788.62	36301.2	17517.7	17451.2	7017.55	13141.2	12018.8	2958.89	10457.9	9133.13	26523.6	9878.81	16185.6	24576.4	20335.9	18758.9	19534.7	9683.04	12209.9	8153.74	18955.4
meta207	NICOTINIC ACID ADENINE DINUCLEOTIDE PHOSPHATE	2 (mz + RT)	positive	712.113	73.402	(M+HCOO+2H)+	1341.99	993.4	938.72	1135.68	8069.45	6369.62	8873.08	12044.1	10061.3	6624.65	6903.24	5015.59	6249.65	1840.38	4934.68	7785.86	2853.65	9083.09	1425.22	1814.05	3856.82	723.878	4458.63	559.122	9477.44	7666.25	12641	5064.09	4402.35	3004.64	1684.75	5483.04	3326.01	1786.38	5211.74	2648.56	3622.85	12879.3	3048.96	5201	17455.1	2490.9	2210.28
meta208	N-METYL-ALANINE or gamma-aminobutyrate	2 (mz + RT)	positive	126.054	41.675	(M+Na)+	15629.3	12294.5	5186.69	4804.44	12830.6	9888.81	7039.98	11061.1	7798.46	13306.6	13854.2	13203	14762.2	16508.4	9868.61	13715.6	11199.7	11625.4	11351.9	7609.1	11843.9	7890.37	14074.2	8864.71	8716.43	14955.9	11758.5	12194	8772.59	7805.4	13143	10742	12181.5	15819.5	13385.6	8693	13599.1	9804.35	11444.3	11984.5	16469.1	6221.85	13098.7
meta210	NORADRENALINE	2 (mz + RT)	positive	152.067	34.156	(M+H-H2O)+	8393.59	6770.25	4073.75	4461.18	50285.4	49620.2	53187.1	50528.7	50374.1	56213.3	48931.2	39111	39285.5	42775	48702.7	34951.5	40025.8	32498.7	30608.3	32766.1	20725.4	38279.3	49519.5	25811.3	36512.4	55121.3	48913.7	44169	38556.1	53742.5	42891.9	28898.4	34100.3	44007.5	43487.5	38827.8	38546.4	47573.4	41067.4	50455.5	57721.1	28678	44347
meta211	NORVALINE or methyl 4-aminobutyrate	2 (mz + RT)	positive	100.074	73.401	(M+H-H2O)+	35365.6	22849	7547.98	8663.87	14426.9	21314.8	13173.3	15207.7	15006.2	18679.3	19153.9	17106.9	14853.9	18562.2	19015.3	12310	15276	15528.9	14069.6	19762.3	13808.2	25314.3	19874.3	9323.91	18397.8	21036.5	15637.5	27243.9	15187	23124	15212.8	10624	16289.4	15340	12091.2	18884.2	15732.4	21197	15274.3	15170.4	14754.2	14894.8	16143.2
meta212	O-PHOSPHOETHANOLAMINE	2 (mz + RT)	positive	124.014	29.409	(M+H-H2O)+	7178.71	6866.79	4876.06	5628.7	15173.4	11627.8	19571.3	14048.4	17660	19356.9	17699.7	14049.1	16326.7	17576	15517.8	16085.3	13305.3	15629.5	16921.9	13554	14022.6	12127.7	16754.9	14850.2	13793.2	9142	7714.48	13707.2	17521	17376.3	14943.2	13585.8	15299.2	14213.9	15260.3	16164.6	14019.1	12277.1	16958.6	11600.5	18995.2	11465.8	9249.91
meta213	ORNITHINE	2 (mz + RT)	positive	115.085	38.685	(M+H-H2O)+	21593.8	18613.9	7540.78	7952.8	16523.7	19696.4	21445.1	21372.5	20251.1	20408.4	22671.4	13911.7	14763.8	22445.6	27683.9	18512.3	23283.6	13387.5	11698.3	26677.3	15075.7	22559.8	21390.3	14160.6	14693.5	21605.4	19003.5	24540.7	16338.3	20232.6	19015.2	15696.5	19223.7	18545.7	18037	17781.2	14731	25522.7	17678	20049.8	28858	13817.7	16427
meta216	PHOSPHOSERINE	2 (mz + RT)	positive	207.997	37.523	(M+Na)+	2019.54	2705.3	8088.93	9269.93	9562.92	10744.5	8509.92	9726.28	9622.72	11915.3	11946.3	13671	9246.15	10569.7	9884.52	11182	10280	14767	9001.79	9650.8	12203.8	14257.2	14002.1	13202.8	11432	14342.7	10684.6	15176.5	11899.5	11289.5	5938.35	6550.32	11022.8	8132.25	8176.2	7648.05	10810.4	12580.4	10214	8780.52	13191.9	9790.77	15145.3
meta217	picolinate	2 (mz + RT)	positive	124.038	60.895	(M+H)+	7865.31	7945.85	5230.52	5742.72	29385.9	30798.2	24219.9	27556	27387.6	24852.9	24211.2	11423.3	17171.7	28847.9	16242	14350.5	22118.8	20340.7	17686.2	20644	9436.42	53870.7	19523.6	17012.2	16448.7	16779.4	16249.9	50595.7	13095.3	26366.3	28569.6	17296.3	33351.1	21055.7	17831.3	45098.3	29915.5	20814.3	16391.6	16464.4	34510.2	12322.1	16796.6
meta218	S-ADENOSYLHOMOCYSTEINE	2 (mz + RT)	positive	385.129	162.154	(M+H)+	3117.2	2649.94	3082.49	3997.09	42587.5	38531.8	41358.4	41656.8	41569.9	49708.8	44116.4	48146.3	44502.7	51915.8	60704.1	54465	42610.8	44493	43732.1	29356.3	23937	43829.2	68380.6	36036.5	49608.3	65682.8	35291.8	55839.4	47668.4	47792.7	54027.1	57671.1	63520.4	31576.8	39861.4	38608	37927.2	47997.6	57070.6	34334.4	66126.4	30245.7	41733.6
meta220	SPERMINE	2 (mz + RT)	positive	203.222	26.627	(M+H)+	7591.98	6430.93	2649.34	2834.1	6832.91	5895.29	6219.27	10256	9146.45	8927.56	8751.78	3075.8	3106.72	3502.53	5363.37	3376.44	3810.64	1523.22	2480.8	5931.06	2368.94	3390.51	3236.81	5584.47	3624.3	5078.94	6487.94	3444.45	3327.72	4691.97	5234.37	1101.79	3940.61	3290.94	3814.68	8113.98	3371.52	5206.95	2469.43	2504.18	9058.48	2773.73	8926.3
meta221	SPHINGOMYELIN	2 (mz + RT)	positive	754.592	855.395	(M+Na)+	8262.51	7424.27	8848.99	8050.13	19180.1	16178.5	20001.4	19494.7	16342.5	10301.3	13687.8	27566.2	31931.9	22189.7	16570.1	21390.7	21544.4	23078.4	19342.1	23421.5	24439.7	20143.5	25135.7	21317.1	21494.9	16655.9	24737.8	17052.3	30179.8	21359.7	21822.9	21968.1	21190.4	23362.5	26587.9	23917.9	25275.3	21959	10281.5	18281.5	24804.3	19343.5	22804.9
meta222	THREONINE or homoserine	2 (mz + RT)	positive	120.064	37.9005	(M+H)+	9025.66	6864.33	4780.13	4462.51	57693.5	56808.8	57331.4	55350	52461	53247.9	55168.9	59603.4	45894.1	69132.4	73962.2	75212.4	60440.5	48403.7	75262.5	48708.6	51940.8	42806.8	65147	39195.7	59064.8	101060	53266.3	69150.8	45124.7	33988.5	57768.2	58755.2	64169	60912.5	40316.1	32450.7	36952.6	67172.9	44447.4	42397.7	76470.9	44494	53472.2
meta223	TRIMETHYLAMINE	2 (mz + RT)	positive	60.0789	35.033	(M+H)+	7507.68	6013.79	2533.04	3715.93	128980	132297	167906	122911	165177	171669	166374	132718	133788	172350	173509	160549	183298	169964	172960	161124	113338	105262	116764	118026	112835	208749	144655	188920	142822	167609	174276	123412	167056	143117	127004	152637	123866	144859	129316	113372	156017	152248	129906
meta225	URACIL	2 (mz + RT)	positive	113.033	65.198	(M+H)+	11760.8	11399.1	6191.58	6510.99	23159	25487.8	28304.4	24242.9	25312.3	30243.3	26996.1	13878.2	17405.4	45870.9	57897.8	39824.1	18095.2	6411.33	89519.3	13357.2	12424	16586.1	32680.5	13365.8	13717.4	11419.6	14211.1	12314.4	13331.4	15627.2	20062.2	62091.5	120535	22417.4	13417.4	3832.91	12657	12938.8	11589.6	21240.4	16586.5	12253.3	13465.7
meta226	URATE	2 (mz + RT)	positive	206.994	65.745	(M+K)+	5866.33	8846.88	10820.6	12078.9	9977.49	10013.4	8132.97	9790.86	15818.4	14779	12857.7	9784.88	4814.41	8865.79	10084	16512	5408.46	8180.92	16899.9	10144.8	7761.53	12352.4	11754.7	14289.1	9336.49	8281.64	7844.05	6069.48	5975.44	4826.13	8822.41	13397.5	18556.3	7425.83	7879.18	4222.3	4641.8	6983.07	7882.33	13960.1	9752.55	9956.19	3074.66
meta227	UREIDOPROPIONATE	2 (mz + RT)	positive	155.044	66.488	(M+Na)+	3592.09	5116.8	5581.7	5309.73	11021.5	10756.2	11961.6	7028.04	11697.5	8516.04	9406.39	6374.25	10432.7	10688	12745.6	5992.32	9044.91	8075.64	10098.9	7913.26	6801.58	10132.7	8703.96	7629.89	7494.43	10296.9	6063.79	7157.71	9503.5	10574.1	8113.43	8482.07	12533.4	10654.8	7084.12	9116.44	7140.57	6603.88	6191.83	9526.69	8656.85	4114.08	9426.8
meta231	UROCANATE	2 (mz + RT)	positive	139.049	70.155	(M+H)+	22420.5	19735.4	7738.21	8026.24	26477.5	19383.4	24199.5	27140.5	20178	21832.4	25204.5	20466.2	13565.4	23157.9	42586.2	7229.15	13488.8	33029	28722.7	29998.9	49543.3	25341.6	27784.6	20563.8	22386.7	29683.1	27521	35572.5	17632.5	7140.57	22448.3	8506.02	36649.4	30781.7	12900.7	39898.8	23923.8	35822.7	49401.5	19409.6	36823.3	13164.5	38106.7
meta233	VALINE	2 (mz + RT)	positive	118.085	58.652	(M+H)+	83545.5	99104.3	72084.1	71521.8	399613	394176	376046	367474	371540	374191	376709	309551	284789	343413	344767	252897	368509	237027	293152	331531	221651	225552	392259	288897	341687	429530	363404	403746	237108	249913	310248	288678	353942	295745	257403	315369	233892	383540	244846	301806	346517	245847	283433
meta234	1-methylnicotinamide	2 (mz + RT)	positive	137.069	38.641	(M+H)+	19348.6	22781.8	8464.64	9363.85	11534.4	10764.7	12606.4	9762.08	9971.42	7890.63	10478.4	7668.81	9324.35	8172.62	4564.86	10636.8	10531.2	10090.9	7958.16	14102.9	9743	2366.98	12527.2	11760.4	9329.11	7020.39	13698.1	4406.84	7988.22	12595.6	13797.7	3771.53	14028	13504.9	7455.72	9698.84	8740.13	15623.5	7012.5	8265.69	10377.5	10106.2	13138.7
meta235	3-hydroxybutyrylcarnitine 1 diastereomer	2 (mz + RT)	positive	248.149	103.951	(M+H)+	30932.2	28325.2	4681.45	4547.16	44308	42147.6	45928.6	40125.7	43958.3	46273.7	43196	30280.3	15332.4	44458.9	56634	36903.9	44406.5	37065.5	75105.5	65175.5	37063	40516.1	48142.3	202971	45538.6	38961.7	54297.7	39299.7	20466.4	45398	43209.5	42443.5	50962	50878.2	24851.6	51289.1	31110.8	65380.9	75806.3	44509.5	52026.6	40236.2	19267
meta236	3-hydroxybutyrylcarnitine 2 diastereomer	2 (mz + RT)	positive	248.149	126.67	(M+H)+	31443.2	27866.5	4204.16	4720.97	28170.9	29769.4	27738.9	24659.6	29641.1	26715.5	32499.2	9828.05	9086.35	28728.8	25856.1	22483.1	24534.7	22246.1	37957.6	53787.4	26265.3	23292.3	26692.9	80902.1	23745.6	26446.3	28381.1	46928.5	17708.1	27756.6	25155.6	24716	129448	27907.6	17056.8	18597.5	18912.3	33595.3	58044.8	53555.2	23338.8	21238.8	62498.7
meta237	4-oxoproline	2 (mz + RT)	positive	130.049	37.127	(M+H)+	5352.5	6373.26	5439.23	5230.52	619945	597320	622326	593720	604322	627235	615110	439071	344427	437427	661405	370775	395844	555450	477244	733544	504642	436941	493319	393659	484475	634796	598863	508446	366466	487370	391778	352932	436163	429409	416404	528425	355086	669124	421357	454729	424204	279149	437887
meta240	Acetyl carnitine	2 (mz + RT)	positive	204.123	71.149	(M+H)+	11991.5	11273.8	4798.31	5200.74	1.46142e+06	1.48124e+06	1.4955e+06	1.4673e+06	1.49152e+06	1.50672e+06	1.49351e+06	1.15455e+06	715887	955766	1.44449e+06	85810.9	78334.4	137810	4.3858e+06	4.49513e+06	587337	117157	221363	1.36086e+07	74100.9	2.30133e+06	665495	2.43404e+06	993654	70419.9	81675.3	278982	5.03722e+06	76222.4	1.27627e+06	2.09434e+06	1.23498e+06	25318.9	2.58784e+06	1.92955e+06	47192.5	98463.3	7.40808e+06
meta242	aspartic acid	2 (mz + RT)	positive	134.044	43.457	(M+H)+	5134.29	10513.9	10394.4	10453.1	316073	331874	349273	345992	343151	331987	346095	262049	201879	252573	295855	217401	231047	294355	308901	455868	262429	269700	251190	318914	260017	325912	387410	305300	234805	320139	276025	234361	255811	301356	258956	443236	292017	362185	412655	289255	232242	214417	338483
meta243	Bis-gamma-glutamylcystine	2 (mz + RT)	positive	499.117	219.2	(M+H)+	1986.76	2114.58	2000.43	1577.9	124256	124887	128816	122767	129770	133469	135517	8931.81	8348.58	17808.4	13888.6	2387.55	3777.61	5612.76	7062.11	35444.3	8636.07	3477.51	10616	12176	3537.9	10449.9	21576.3	4321.84	8413.28	10303.4	9611.99	3185.82	11018.6	5733.36	8797.02	33960.3	8688.64	2101.61	8313.19	8979.11	6233.94	7424.28	14551.2
meta244	Choline	2 (mz + RT)	positive	104.106	36.763	(M+H)+	320049	237994	25350.9	23120.4	428318	429629	426255	444925	446310	435120	443661	283215	295431	382348	490176	386334	553392	302764	424146	257691	254058	550417	498116	193611	456357	448590	411254	341394	282037	319589	398076	338916	507762	381514	314631	271439	255463	518933	285463	256512	557060	266583	258627
meta245	D-Glucose	2 (mz + RT)	positive	203.053	38	(M+H)+	8960.56	8413.23	5319.44	5025.45	965937	959550	971410	955745	988446	1.01234e+06	964267	1.15609e+06	1.16371e+06	1.19123e+06	1.50942e+06	1.40534e+06	1.1904e+06	901255	1.13596e+06	658921	760104	970129	1.14148e+06	622312	966119	1.28998e+06	596680	1.02516e+06	999946	743293	1.47637e+06	1.85343e+06	1.73972e+06	1.55699e+06	1.29932e+06	373388	1.05647e+06	1.10595e+06	758976	1.56916e+06	1.09399e+06	1.01489e+06	875084
meta252	Glutamylalanine 1	2 (mz + RT)	positive	219.097	59.675	(M+H)+	9182.47	7642.42	4514.84	4977.39	10523.2	9634.25	14853.1	8840.2	10140.9	10709.3	9247.53	4542.54	8598.24	14523.1	11600.5	12608.2	11937.7	10065.9	7466.98	18685.3	11308.6	16465.7	7385.1	24999	11071.9	11395.1	15048.6	9865.88	7950.26	11363.6	13030.2	16660.9	8204.73	19189.4	10025.5	13786.6	5255.61	10178	10500	19835.9	12188	13768.6	8476.75
meta253	Glutaric acid	2 (mz + RT)	positive	133.048	222.168	(M+H)+	4347.31	4849.97	5481.94	5423.26	11259.9	5485.38	10886.3	10074.5	11766.8	8924.8	11140.9	6555.7	6214.43	9047.13	5429.14	7984.55	6302.05	7595.27	7410.94	8529.02	6207.29	8157.38	5894.17	3328.31	4620.62	6556.55	7589.23	6347.99	6720.08	5404.45	7606.68	19721.8	21614	3677.29	3623.13	7959.79	6197.91	7087.15	6470.71	23576.8	27138.5	6732.66	5278.53
meta254	Glutathione Reduced	2 (mz + RT)	positive	308.091	73.904	(M+H)+	4719.65	3728.78	3345.14	3521.5	51288.4	53392.9	53419.2	58942	60156.6	57108.6	59541.7	30517.9	22537.5	55239.6	43737.4	29938.1	14320.1	16239.8	16113.7	16852	33392.8	69777.3	51244.7	330952	9216.68	35607.9	9792.53	29419.3	38059.3	22191.6	35848.9	28614.2	38282.8	69648.1	26870.1	23815.9	30480.7	16655.3	66361.9	15024.4	20537.1	26461.7	69260.1
meta255	Guanosine 5'monophosphate (GMP)	2 (mz + RT)	positive	364.065	74.084	(M+H)+	2783.31	2892.32	3336.06	3254.04	49695	54603.9	53367.9	60944	58760	56492.1	62146.7	32955.1	39811.1	19799.3	38589.7	45524.3	27087.4	35631.8	13312.6	18365.4	19056.6	13123.4	41733.4	9212.4	40456.5	41436.6	47126.1	31466.3	32587.6	31064.5	15315.9	39645	24295.9	18827	21783.2	21638.5	18953.2	54166	23341.4	21371.5	68212.6	14718.9	18176
meta256	Histidine	2 (mz + RT)	positive	156.076	35.5945	(M+H)+	8270.71	8535.81	4770.04	4415.41	9968.21	11500.5	13401	13660.4	11769.6	13691.1	8505.34	11628.2	6214.1	18618.4	16478.9	8812.54	10478.4	11859.3	19161.7	17301.4	7144.58	12627.1	15895.5	9103.21	10607.2	17738.2	13201.9	14120.3	3466.53	10046.6	13472.1	6591.97	14390.5	14385.4	6993.56	13545.6	11421.8	14172.3	11471.4	8520.22	16346.9	9783.97	5687.88
meta257	Hypoxanthine	2 (mz + RT)	positive	137.045	72.864	(M+H)+	13112.3	8790.95	12721.5	14246.6	374484	374226	377373	415005	387035	389960	382663	121519	118654	62239.4	238308	248095	71121.4	408590	37860.9	118507	210837	77348.8	115886	62888.2	345748	248902	568476	137097	168938	121686	61689.5	186851	216755	59776.5	151736	173901	139068	460281	262150	252628	577691	133086	156141
meta258	inosine	2 (mz + RT)	positive	269.088	207.98	(M+H)+	6551.49	5250.69	3652.21	4860.05	15953.1	16688.7	17912.6	17908.5	16043.5	15228.7	14674.8	6568.37	8321.17	5503.45	8026.14	22588.6	4244.82	8465.72	3511.94	4075.51	6888.61	2106.91	8351.91	5322.76	11336.2	7965.39	11344.7	8005.53	11500	9493.53	2602.85	23778.9	21527.5	3413.99	13639.3	2693.15	9473.51	12561.7	11246.9	8071.8	82036.6	3798.31	3973.17
meta260	L-A-glycerophosphorylcholine	2 (mz + RT)	positive	258.11	37.182	(M+H)+	4531.68	4126.69	3627.89	3941.82	129441	132661	133270	127446	131813	129625	129826	174070	170448	78307.4	101272	144920	280739	136330	46253.6	57741.2	152748	227775	161702	37426.5	233133	217457	137419	174269	198278	118066	148820	101419	50268.6	158740	176389	77187.4	148364	240752	79118.3	72222.1	216448	151485	56288.8
meta261	L-Alanine	2 (mz + RT)	positive	90.0542	41.863	(M+H)+	14918.2	15339	4884.2	3973.03	1.30869e+06	1.32068e+06	1.33705e+06	1.34524e+06	1.35578e+06	1.37499e+06	1.33417e+06	814710	689573	1.59058e+06	1.41972e+06	1.37522e+06	1.20695e+06	1.14452e+06	1.32136e+06	785999	1.13087e+06	1.22212e+06	1.51519e+06	1.42199e+06	985544	1.44642e+06	986063	1.21856e+06	984522	800313	1.39962e+06	899528	2.0448e+06	1.46859e+06	951261	1.02192e+06	1.03374e+06	1.31111e+06	1.17628e+06	1.33275e+06	1.66816e+06	1.02909e+06	1.64297e+06
meta262	L-Citrulline	2 (mz + RT)	positive	176.102	38.845	(M+H)+	63021.2	56132.4	6419.35	5593.38	23380.5	24093.8	25585.7	24520	29559.4	26676.5	26185.3	16501.8	15190.2	19379	17675.9	20254.2	27788.8	20198.7	17853	16165.6	19622.5	31085.9	24632.1	15906.2	16828.8	31621.1	23272.1	20699.7	22929.2	19226.2	19784.8	19172.8	16902.6	22256.7	23274.1	16276	19578.7	27859.1	17962.6	16601.9	33740.7	18041.2	19203.6
meta263	L-Ergothioneine	2 (mz + RT)	positive	230.095	46.274	(M+H)+	25633.9	26810.4	12324.6	14044.3	40718.6	39554.4	43622.3	46030.8	43114.6	40498.5	45252.9	8349.16	8355.8	28114.8	23710.6	9992.35	12449.2	11584.7	18406.2	12104.1	5019.56	15049.6	15412	12197.1	3271.74	9864.24	6472.22	7597.58	7333.11	7582.68	13237	16966.4	18551.2	7428.12	7529.65	15986.7	7115.75	5907.09	4552.03	10915.5	6098.3	7596.11	13087.6
meta264	Leucine	2 (mz + RT)	positive	132.101	128.919	(M+H)+	227283	180120	37987	44077.4	587437	597424	578046	549770	550715	906102	569547	429969	375276	549672	548594	322783	509715	284506	418742	425192	240011	259062	618656	365074	765343	730176	479327	606914	321617	328069	738388	387107	642459	380969	347974	459982	306827	754843	299209	378563	529284	345340	396461
meta265	L-Serine	2 (mz + RT)	positive	106.049	38.173	(M+H)+	5778.32	5778.65	4874.69	4685.38	12502.3	8841.25	11798.1	10835.6	14701.3	12061	15436.7	17546.1	14801.7	14054.3	21131.2	14485.1	20381.9	13869.2	18310.5	14248.5	15656	14048.4	20737.7	10558.6	17733.7	21752.7	12677.9	16079.4	12141.4	9312.68	18551.1	14672.8	19359.3	20143.9	15622.5	7730.16	9888.17	18809.8	13115.8	14960.5	22698.2	14669.1	15621.3
meta267	LysoPC(17:0)	2 (mz + RT)	positive	510.356	696.612	(M+H)+	68774.1	21524.4	22394.9	28868.5	982905	990257	933454	839352	794165	730889	658108	1.07259e+06	2.79651e+06	1.31709e+06	459242	891478	1.301e+06	639219	435777	2.1171e+06	797043	452343	2.69603e+06	1.78755e+06	546012	860751	1.33457e+06	466118	2.39012e+06	952947	1.11994e+06	1.05917e+06	918387	1.86791e+06	1.42982e+06	1.49385e+06	1.25388e+06	335642	385456	592198	1.35966e+06	624152	1.57456e+06
meta268	LysoPC(18:0) [M+K]	2 (mz + RT)	positive	562.326	720.878	(M+H)+	21389.8	18480	20386.9	21023.9	175441	168065	175630	171421	182307	165388	163770	218785	211244	242189	136328	138220	208960	151476	84370.4	344162	145894	113557	388185	246187	111966	173299	245814	141821	229924	172402	155225	145567	139879	275414	229924	260060	211722	90688.1	125565	179489	182610	82888.5	232490
meta270	LysoPC(18:2) 1	2 (mz + RT)	positive	520.34	631.435	(M+H)+	29398.9	20432.1	21497.7	21758.6	492824	483961	473738	452993	434942	427827	401808	397290	1.07821e+06	523073	258794	704879	495858	320815	212746	890554	599154	499145	1.09316e+06	960683	567742	367628	702644	274442	949899	521278	727499	815727	609033	685128	511287	946541	470041	388320	298854	296097	2.22305e+06	587646	812775
meta271	LysoPC(18:2) 2	2 (mz + RT)	positive	520.342	644.587	(M+H)+	29510.8	16450.9	23608	20010.8	2.773e+06	2.73766e+06	2.63617e+06	2.46674e+06	2.35857e+06	2.265e+06	2.14354e+06	1.1782e+06	3.22106e+06	1.85769e+06	1.06532e+06	2.14865e+06	1.51748e+06	949934	858707	2.55778e+06	1.56746e+06	1.40102e+06	3.04606e+06	2.68367e+06	1.71527e+06	1.75522e+06	2.52621e+06	1.16078e+06	3.11875e+06	1.58066e+06	2.39325e+06	2.41605e+06	2.27593e+06	2.14749e+06	2.44462e+06	3.04473e+06	2.21373e+06	1.23335e+06	1.34493e+06	1.34718e+06	4.81359e+06	1.78153e+06	2.23931e+06
meta272	LysoPC(20/4) 1	2 (mz + RT)	positive	544.34	632.017	(M+H)+	12464.5	10614.3	11382.1	11511.1	272764	254740	252100	242122	238004	223649	215624	84291.5	208810	235357	57249.8	234643	188594	81464.9	107189	266257	276060	205143	506994	268747	140666	53413.4	177028	48619	244359	198599	334344	337638	314485	343474	87730.4	434811	86139.1	134147	72379.7	63663.4	843093	210018	340814
meta273	LysoPC(20/4) 2	2 (mz + RT)	positive	544.341	642.904	(M+H)+	10871.1	9813.95	10907.1	10735.8	1.50709e+06	1.44077e+06	1.36445e+06	1.2893e+06	1.2333e+06	1.16539e+06	1.10647e+06	169701	447408	651178	160118	608080	440635	185627	354556	599455	562705	458105	1.10691e+06	591167	328021	138753	479529	149405	627134	463031	906385	816266	921355	853695	286434	1.10824e+06	279977	325611	205629	156937	1.58626e+06	513828	769245
meta274	LysoPC(22:4)	2 (mz + RT)	positive	572.37	687.607	(M+H)+	8249.24	9200.41	8098.75	9016.51	25725.4	24050.4	14799.7	15778.7	18146.5	13875.3	12233.1	8826.52	11169.6	12218.6	7873.03	5634.09	6392.82	7539.92	7958.46	7303.93	9447.71	9380.37	22782.1	11615.3	8390.04	9232.37	11638.2	8478.86	12320.5	10178.7	8687.04	7613.94	11723.5	11185.9	9397.29	14636.9	9228.19	8191.97	8937.74	8476.56	37592	9353.54	12740.8
meta275	LysoPE(20:4) 2	2 (mz + RT)	positive	502.292	645.829	(M+H)+	23789.4	16943.8	16012.4	16140.7	55315	51426.6	50329.2	48347.4	41544.7	38007.6	41281.9	28700.4	48318.8	40479.5	20027.6	30060	43141.2	18353.9	28575.4	24679.4	28841.7	37967.2	43154	22670.5	30379.6	22050	35320.4	22309.3	53171.3	25308	47190.3	31709.6	48024.3	37743.4	20100.4	55277.3	28216.6	22345.9	25558.8	26195.7	106991	23599.7	28899.8
meta276	LysoPE(O-18:0)	2 (mz + RT)	positive	468.343	738.686	(M+H)+	17728.6	16052.3	17162.2	16841.5	20426.8	23400.6	14395.9	14055.7	14483.1	22194.8	13912.4	22871.6	45016.9	25487.8	17472.1	23456	21523.4	24594.1	22423.7	11097.6	26464.4	23669.4	20632.1	14371.1	26410.3	18799.2	24125	19505.9	38308.8	25231.7	25304.5	26368.5	24145.7	25775.2	15401.7	16958.3	22340	21925.3	17115	10908.6	23032.9	24207.9	8288.04
meta278	Methionine	2 (mz + RT)	positive	150.057	70.187	(M+H)+	13662.3	12418.5	5580.38	4382.69	261251	268555	277008	262125	263306	277693	265740	186284	155082	269798	326471	190597	227178	171436	226462	196508	131715	191696	271059	146031	217695	279059	233470	182662	120845	180562	227177	171178	257248	174471	156201	169137	126090	220838	138817	213425	241049	141518	170822
meta281	N-acetylaspartylglutamate (NAAG)	2 (mz + RT)	positive	305.097	127.677	(M+H)+	4192.72	4288.25	4374.98	3889.15	12770.9	12653	12474.7	12810.1	10382.3	7860.73	13165.6	2978.82	5879.6	6690.48	14259.4	5973.51	6107.25	11508	7082.89	9357.44	4132.53	8504.03	5489.02	9726.93	6207.43	8137.07	10560.6	6151.05	6464.66	8319.27	5174.03	6758.4	7664.06	9115.98	7653.72	11108.1	6549.04	8978.86	8831.48	9375.12	7176.25	6986.83	41368.8
meta285	N-acetyl-L-glutamine	2 (mz + RT)	positive	189.086	45.289	(M+H)+	14621.6	11636.8	7255.58	7477.34	291722	297498	309307	308459	332186	320371	325561	172666	126536	111165	161887	118223	104497	303206	142533	387677	274254	122000	117347	173450	256979	183626	347458	218034	163432	279537	122176	115901	125894	132939	172247	359281	194200	288794	254252	358855	118311	122535	149432
meta287	N-α-acetyl-L-arginine	2 (mz + RT)	positive	217.129	67.199	(M+H)+	24721.8	11691.6	8847.28	9004.68	13329.6	16300.6	13570.5	14442.1	14696.3	12597.7	13046.2	16354.5	17416.5	20930.8	18754.7	19662.6	12812.8	23243.3	10025	12465.9	19219.5	21296.7	19836.7	16551	21441	22033.3	24284.2	16695.1	14930.7	20601.6	19071.4	10361.5	8261.06	12239.2	15023.4	10042.7	14331.2	16122.6	11084.6	17796	14397	12026.1	19300.9
meta288	Oleoyl-L-Carnitine	2 (mz + RT)	positive	426.358	598.523	(M+H)+	13143.5	11121.5	3479.66	3710.5	729817	684919	610589	511442	474376	429923	368003	394917	1.4779e+06	856512	225833	468544	270132	217774	188346	1.56158e+06	278554	163231	1.66616e+06	631687	185864	344603	871294	189311	1.3142e+06	491668	807982	691665	622465	943196	795826	1.60471e+06	514923	123757	219223	247040	836822	234099	1.03746e+06
meta290	PC(16:0/20:4) or PC(20:4/16:0)	2 (mz + RT)	positive	782.57	815.475	(M+H)+	6613.71	6591.5	7771.11	7103.52	1.28226e+06	1.24494e+06	1.19327e+06	1.09316e+06	997228	928078	846020	504272	1.49555e+06	1.22407e+06	236916	367140	454538	200952	232959	1.55246e+06	731871	306457	1.80315e+06	827562	173210	427038	936817	234095	1.58208e+06	728413	696112	828392	495377	1.90963e+06	652763	1.59116e+06	625334	119996	366858	415354	873898	278456	1.2383e+06
meta291	PC(36:2)	2 (mz + RT)	positive	786.603	858.349	(M+H)+	5791.03	5697.05	5929.76	6253.93	914514	877585	809459	724726	684230	635701	560991	751025	2.07129e+06	1.01184e+06	378301	681754	603843	430142	323908	2.38461e+06	568616	381546	1.23116e+06	1.13075e+06	379269	583451	1.87503e+06	350283	1.78468e+06	862085	642370	693169	390254	2.32564e+06	771397	2.63086e+06	798294	275155	381546	551620	604166	395063	1.89698e+06
meta292	PC(38:3)	2 (mz + RT)	positive	812.606	849.27	(M+H)+	5109.96	5864.85	6090.67	6189.46	53482.4	56294.6	56641.2	50811.2	45680.5	46362.9	44615.5	27843.6	45311	20742.3	17530.8	24274.2	23290.8	16568.3	16852	67709.6	18362.7	23334.1	40171.3	18860.9	19932.5	27494.4	52790.8	15436.9	49978.3	30069.2	31797.3	30805.2	22005.9	87762	28983.3	74543.5	33441.1	13981.3	24233.8	28945.2	37737.7	21663.4	48427.1
meta293	PC(38:4)	2 (mz + RT)	positive	810.601	852.664	(M+H)+	5924.05	6408.8	6962.62	7296.72	352440	340492	341965	325316	298023	301371	272548	166076	272058	279787	91019.9	90911.7	95103.3	45228.4	56134.8	447210	235992	103981	317844	168461	57236.8	160301	306293	99266.9	325706	193526	201142	166237	79006.8	568127	178090	510552	222651	35011.6	150419	169108	232508	68712.9	367905
meta294	PC(40:6)	2 (mz + RT)	positive	834.601	837.148	(M+H)+	4777.16	4420.38	4766.94	5227.04	27649.9	24637.4	21989	21532.6	15026.1	18534.5	19627	13566.8	37033.1	25415.1	4860.67	15217.2	16576.2	14487.7	13354.4	32284.6	21731.6	15139.7	26125.8	19930	14296.6	12245.9	29122.7	7281.35	40390.5	19434.1	21264.4	19862.7	16569.3	41857.3	12801.2	37894.8	15895.2	11748.1	8869.61	11543.7	23012.5	15236.2	28096.3
meta295	PC(O-16:0/0:0)	2 (mz + RT)	positive	482.361	695.502	(M+H)+	60427.6	18622.3	18950.4	25398.5	234687	227344	220335	201128	193878	176370	162747	268302	753681	304262	140876	266209	349273	196692	158666	469043	240700	202533	549669	314156	238547	235228	379425	147362	602684	239764	278853	285364	262300	340038	381788	352537	228553	191652	97816.2	214257	430858	161810	314430
meta296	PC(O-18:1): octadecenyl-sn-glycero-3-phosphocholine	2 (mz + RT)	positive	508.376	707.404	(M+H)+	32480.7	15715.1	16336.5	16223.5	118437	111733	104164	97240.4	94934.5	84166.9	85286.2	94912.4	323689	79676.4	58836.8	133641	129959	80336.2	77027	192510	98175	58625.5	208488	134916	91290.6	110793	203980	60849.2	276402	115585	101629	118045	80987	111434	156418	202149	108775	53146.3	43975.7	79829.7	323350	95330.4	135544
meta297	PC(P36:3) or PC(O-36:4)	2 (mz + RT)	positive	768.59	838.674	(M+H)+	4739.9	5793.19	6152.14	6130.76	41518.8	35805.1	23552.4	34682.1	25713.1	26285.8	27282.1	23158.4	77795.1	48656	14575.1	30601.4	39740.1	29744.6	27236.2	40065.1	36809.9	30970.7	47180	35698.6	25909.5	17292	40762	12281.3	69080.3	39291.2	36369.2	37248.2	30732.6	62008.8	30495.4	55262.1	26388.8	25535.9	7770.23	15719.2	38073.2	27385.9	46149.2
meta301	Succinyladenosine	2 (mz + RT)	positive	384.115	250.488	(M+H)+	2653.01	2604.72	2932.53	3040.52	44929.7	46247.3	50249.9	51903.4	49924.5	49809.4	49416.6	16208.3	16150.1	62265.7	69193.2	38874.9	25822.4	28938.5	70542.4	36355.1	16125.2	31922.8	40106.5	25152.9	20879.8	25391.9	29563.4	18880.1	18231.5	46900.6	38949.4	66392.7	103738	57368.9	19101.6	29054.4	20459.4	30939.2	19680.4	69797.6	63711	14031.4	40855.7
meta302	Thioproline / L-4-Thiazolidinecarboxylic acid	2 (mz + RT)	positive	134.026	45.2035	(M+H)+	2869.08	7472.38	5684.32	6650.49	32281.7	30195	27985.7	29752.6	28264.2	30260.6	28609.4	13076.4	16451.9	54265	26341.9	23523.4	37071.2	29597.9	51113.7	38263.6	31633.9	31776.9	62604.6	35413.8	42037.1	22643.2	26765.8	16486.8	14122.3	41310.7	32340.1	42299	65435.8	35026.2	12977.1	26685.6	19279.8	22966.7	24059.1	37044.6	15182.8	21915.3	39295.5
meta303	urea	2 (mz + RT)	positive	61.0378	38.332	(M+H)+	27552.8	38254.8	23630.9	19036.5	121667	119096	115046	122494	122103	116839	106318	142197	192268	192859	143338	183513	203657	122241	172112	67902.3	100622	115752	135516	124071	129949	149448	60987.2	146823	178404	127560	206017	243455	250340	238164	185837	63783.3	177847	133657	103724	241774	148453	148118	115896
[truncated: 4 more columns]

## Sheet: midbrain
							blank	blank	blank	blank	QC	QC	QC	QC	QC	QC	QC	MTD	MTD	MTD	MTD	MTD	MTD	MTD	MTD	control	control	control	control	control	control	control	control	control	control	control	QTP+MTD	QTP+MTD	QTP+MTD	QTP+MTD	QTP+MTD	QTP+MTD	QTP+MTD	QTP+MTD	QTP+MTD	QTP+MTD	QTP	QTP	QTP
Name	Annotation	Annotation level	ESI	mz	RT	Adduct	Blank1	Blank2	Blank3	Blank4	QC1	QC2	QC3	QC4	QC5	QC6	QC7	Rat10_1_1_2-B,6_01_7833	Rat18_1_2_2-C,1_01_7837	Rat2_1_1_2-E,7_01_7862	Rat21_1_2_2-A,1_01_7819	Rat29_1_2_2-F,3_01_7867	Rat3_1_3_2-E,1_01_7855	Rat31_1_2_2-C,6_01_7843	Rat7_1_3_2-D,6_01_7852	Rat10_1_3_2-D,1_01_7846	Rat12_1_1_2-F,2_01_7865	Rat13_1_1_2-E,5_01_7860	Rat25_1_2_2-F,1_01_7864	Rat27_1_2_2-A,7_01_7825	Rat30_1_2_2-A,6_01_7824	Rat32_1_2_2-E,4_01_7859	Rat4_1_3_2-E,3_01_7857	Rat5_1_1_2-A,2_01_7820	Rat6_1_3_2-D,2_01_7847	Rat7_1_1_2-D,8_01_7854	Rat11_1_1_2-C,4_01_7840	Rat12_1_3_2-E,8_01_7863	Rat19_1_2_2-C,7_01_7844	Rat2_1_3_2-B,5_01_7832	Rat22_1_2_2-A,5_01_7823	Rat24_1_2_2-A,8_01_7827	Rat4_1_1_2-C,5_01_7841	Rat6_1_1_2-D,4_01_7849	Rat8_1_3_2-D,3_01_7848	Rat8_1_1_2-D,7_01_7853	Rat1_1_3_2-A,4_01_7822	Rat1_1_1_2-B,4_01_7831	Rat16_1_1_2-E,2_01_7856
mid15	Citric acid	1 (mz + fragments + RT)	negative	191.02	77.2105	(M-H)-	6008.31	5079.74	6616.54	6763.19	1.34728e+06	1.30715e+06	1.26064e+06	1.18662e+06	1.25212e+06	1.20717e+06	1.20368e+06	1.39153e+06	1.52014e+06	1.08134e+06	1.3936e+06	1.30309e+06	900810	1.11561e+06	927033	797966	1.46918e+06	746436	1.61593e+06	1.15094e+06	1.65996e+06	1.12253e+06	1.22844e+06	1.29136e+06	914448	928154	935128	982226	1.24873e+06	1.33566e+06	1.47577e+06	1.0402e+06	1.04682e+06	859550	972362	1.28639e+06	1.01938e+06	1.62376e+06	1.1747e+06
mid23	Inosine	1 (mz + fragments + RT)	negative	267.075	210.591	(M-H)-	1571.23	1179.3	1063.41	650.541	4.56309e+06	4.261e+06	3.9441e+06	3.93768e+06	4.05604e+06	3.9528e+06	3.9123e+06	4.17674e+06	4.13518e+06	4.60505e+06	4.61758e+06	4.41646e+06	4.56547e+06	4.63801e+06	4.41593e+06	4.31606e+06	4.34503e+06	3.73596e+06	3.65402e+06	4.85105e+06	4.38009e+06	4.24027e+06	4.29876e+06	5.11727e+06	4.69812e+06	5.06303e+06	4.53812e+06	4.3276e+06	4.30008e+06	4.99809e+06	4.80304e+06	4.441e+06	4.24494e+06	4.75125e+06	4.51242e+06	4.46291e+06	5.2334e+06	5.29181e+06	4.45824e+06
mid33	N-Acetylaspartylglutamic acid	1 (mz + fragments + RT)	negative	303.085	132.267	(M-H)-	1167.95	781.318	482.227	581.531	3.30798e+06	3.2961e+06	3.21137e+06	3.18217e+06	3.4383e+06	3.10415e+06	3.19254e+06	3.47831e+06	2.99117e+06	3.50418e+06	3.24599e+06	2.82572e+06	2.89381e+06	3.10443e+06	3.09799e+06	2.79718e+06	2.91915e+06	2.69403e+06	2.73137e+06	3.31821e+06	3.21593e+06	3.23135e+06	2.93985e+06	2.78577e+06	2.96625e+06	3.04274e+06	3.20377e+06	2.61954e+06	3.3009e+06	3.48086e+06	3.4264e+06	3.36762e+06	3.2626e+06	2.66285e+06	3.3507e+06	2.9496e+06	2.80546e+06	3.18682e+06	3.20256e+06
mid34	N-Acetyl-L-aspartic acid	1 (mz + fragments + RT)	negative	174.042	69.946	(M-H)-	8315.85	6622.49	10339.4	9581.26	6.97769e+06	6.41932e+06	6.03658e+06	5.89531e+06	3.73924e+06	5.58243e+06	3.56402e+06	6.65289e+06	6.41582e+06	5.72122e+06	7.32217e+06	6.05257e+06	6.198e+06	6.43217e+06	6.00134e+06	6.18101e+06	6.22981e+06	3.64194e+06	6.05005e+06	6.78524e+06	6.90074e+06	6.00401e+06	5.98847e+06	6.77442e+06	3.90898e+06	3.4028e+06	6.87641e+06	3.44154e+06	6.10225e+06	3.88684e+06	7.22181e+06	6.61827e+06	6.62863e+06	5.93796e+06	6.23206e+06	5.76939e+06	7.62862e+06	6.793e+06	6.38218e+06
mid35	Pantothenic acid	1 (mz + fragments + RT)	negative	218.104	252.38	(M-H)-	1320.55	678.263	443.495	456.719	551758	544150	555762	525139	572474	555879	546931	573173	724965	458375	579458	584636	520641	673054	404099	508444	503447	436556	604355	368597	548166	288203	515879	449618	548948	562872	460044	633411	479321	693018	483766	344547	552728	566615	343263	497913	716944	630503	649016
mid43	2-HYDROXYBUTYRATE	1 (mz + fragments + RT)	negative	103.041	143.69	(M-H)-	7460.9	6060.27	5773.52	5673.64	14272.8	15769.3	14186.9	13175.3	14310.6	12110	14070.4	14798.3	11490.8	12271	12638.6	13356.8	10612.3	14465.5	15070.4	13637.7	23624	8865.28	15033	12236.8	12308.8	12186.6	10696.7	13910.9	15922.9	12501.2	16380	12347.6	9696.93	22273.5	14519.8	27835.3	10276.9	10353.8	11573	15244.7	16193.9	15511.8	14436.2
mid46	Glutaric acid	1 (mz + fragments + RT)	negative	131.035	207.587	(M-H)-	4184.77	4036.37	3581.89	3303.5	7930.36	11605.7	8675.77	9809.53	10699.8	10369.9	10226.3	5370.84	10087.4	7280.38	6670.02	13038.8	6891.2	6583.52	6728.54	9876.4	7717.72	8328.15	7970.2	8041.29	9895.3	2504.06	8406.13	7994.3	11335.2	9166.08	8820.37	9709.5	7996.87	8759.1	8890.25	7173.28	7424.98	6223.78	5199.85	9187.64	9581.5	8291.35	11913.5
mid47	N-acetyl-L-glutamic acid	1 (mz + fragments + RT)	negative	188.056	106.236	(M-H)-	1583.39	962.401	878.886	672.555	156848	158081	147583	147328	152376	148331	151704	119045	123676	154630	131529	142714	167016	142512	109843	89323.3	148729	112246	160137	155892	130735	182592	177086	131230	136443	157650	156081	108282	121308	217600	152928	139072	157051	108182	164397	124984	139919	170966	155264
mid49	3-hydroxy-3-methylglutaric acid	2 (mz + fragments)	negative	161.046	146.679	(M-H)-	8302.22	6752.65	4431.9	4218.07	72938	76085.4	72455.3	75066	74611.4	70677.3	73935.8	67925.3	53270.1	107963	62045.3	48026.1	52079.9	58633.8	66909.2	34767.6	52865.2	39443.9	28765	83991.3	53597.3	86971.4	60166.1	60510.1	44479.4	56198.5	51487.5	32345.9	83117.6	73774.2	76687.6	91935	57211.7	40129.8	91226.4	54647.1	42443.7	62602.5	60775.6
mid53	Acetylenedicarboxylic acid	2 (mz + fragments)	negative	112.986	851.346	(M-H)-	848333	959688	981313	1.00522e+06	1.13001e+06	453940	1.12629e+06	1.00093e+06	1.07262e+06	856080	1.2255e+06	672350	1.7619e+06	845463	709260	375589	383605	506353	369306	1.51896e+06	831073	835152	442380	722843	361050	548360	576367	829721	1.49213e+06	823847	791728	1.68847e+06	1.78528e+06	200742	350599	345532	738038	797513	1.75831e+06	803532	454753	708077	797046
mid56	Gln-Glu	2 (mz + fragments)	negative	274.104	44.0045	(M-H)-	679.15	445.51	511.334	664.521	207573	210616	193763	199717	210766	202295	212051	251468	239007	368542	438155	206623	429295	275353	364115	250860	139373	441683	68755.3	242893	136912	181496	267134	144060	315587	413317	415337	323176	295249	332493	217291	298951	397440	378630	443191	79023.1	327246	98331.5	445432
mid61	N-acetylneuraminic acid	2 (mz + fragments)	negative	308.099	41.6645	(M-H)-	1678.54	1386.47	1633.91	1620.82	154800	155283	153499	152883	154726	157797	163797	186050	184044	159363	190071	184970	161855	176677	153523	155159	186740	143644	180552	146017	195986	146762	175739	158402	187840	162051	153728	181272	188854	208333	184498	152997	177782	173693	147443	163733	179622	173998	208595
mid63	UDP-N-acetyl-D-mannosamine/glucosamine/galactosamine	2 (mz + fragments)	negative	606.074	45.1735	(M-H)-	381.332	146.188	535.243	387.076	137760	141637	145854	155665	170085	162032	175868	194841	111963	190989	91260.4	159008	243389	228695	223362	216401	137342	266656	70827.7	195646	76197	171946	156865	91386.8	263520	312206	394424	244544	122658	223506	100891	110773	198440	126515	276089	94941.5	218045	96760.2	205881
mid65	2- or 3-PHOSPHOGLYCERATE	2 (mz + RT)	negative	184.986	38.4505	(M-H)-	2664.48	1769.62	2135.63	1976.28	72347.5	71387	80292.9	66997.5	71439.8	66072.1	70868.7	52685.5	83944.2	81273.5	95294	84107.2	34876.8	55127.8	28664.9	26842.6	232147	13068.4	106434	64093.7	251347	45797	28715.8	41954	25948.3	10239.9	10209.4	22684.1	69695.2	38725.7	112419	36321.6	38140.9	31196.3	30406.7	86999.8	27332.1	62658.3	41368.3
mid69	4-HYDROXYBENZALDEHYDE or benzoate	2 (mz + RT)	negative	121.03	318.637	(M-H)-	33540.8	17530.3	5154.09	5415.89	15689.7	19479.3	14755.7	12998.4	14917.1	15479.3	13971.1	9071.35	10088.6	10353.1	9231.41	9195.9	8238.05	11010.5	12833.6	8763.5	7936.17	7593.59	11079.9	10826.1	10944.4	8674.44	8064.69	13906.9	9110.32	12005.4	11395.6	11866.9	7677.84	14126.1	11985.3	11650.4	9364.02	8537.98	9911.97	15665.4	12066.6	12401.8	12111.4
mid70	4-HYDROXYBENZALDEHYDE or benzoate	2 (mz + RT)	negative	121.03	302.93	(M-H)-	34241.7	17450.7	4721.84	4506.55	37868.4	38789.6	39977.5	40584	37477.8	36159.5	38041.5	26772.5	18869.7	29456.4	12365.6	10971.1	23497.6	33871.2	29462.1	25333.4	32340.1	8345.06	29166.5	14616	30207.8	10409.1	22153.8	20657.4	22251.2	20560.4	17777.7	18817.3	21082.1	38769.3	40948.3	26536.6	33239.8	18128.3	16750.5	37661.7	30001.5	35550.2	26434
mid72	6-CARBOXYHEXANOATE	2 (mz + RT)	negative	159.066	313.436	(M-H)-	23347.5	16916.1	12982.4	12688.1	20529.9	22963.9	19576	23393.2	19432.5	24157.7	27597.7	14300.1	22061.1	18836.6	18909.2	22732	17256.3	19240	17821	22913.8	21280.9	17903.9	18284	22557.1	17027.1	20452.2	18066.5	12936.7	24215.5	25066.8	18938.1	19062.6	15596.7	17235.1	26367.2	23302.7	17567	21073.6	16377.2	21667.5	19998.3	20690.7	18619.6
mid74	6-PHOSPHOGLUCONATE	2 (mz + RT)	negative	275.016	37.974	(M-H)-	1697.97	1173.16	1119.91	1201.3	8899.15	6470.69	6138.94	5631.78	5165.5	5095.31	6272.56	6284.96	9427.83	16102.1	5981.17	5894.34	7600.81	6340.44	12839.7	6892.49	5106.19	6532.54	1802.66	10401	6028.46	9272.74	7250.41	4192.66	5286.33	6397.71	6309.18	8784.2	12614.8	6419.78	6941.6	8270.07	8745.76	10013.8	9511.52	5557.37	4014.89	6371.33	11254.7
mid75	AICAR	2 (mz + RT)	negative	337.055	61.4405	(M-H)-	487.708	483.11	354.272	270.11	7845.16	10376.2	10680	7280.94	10497	10003	9993.35	8345.82	7621.97	6329.25	4913.84	9032.71	9861.84	10681.2	7570.73	6390.61	7051.55	9143.85	6771.28	5785.43	6412.3	5511.87	7484.17	5283.56	9467.08	10218.8	9413.94	12538.5	10474.4	9527.97	4629.16	7179.73	7161.76	6420.36	10131.8	7993.45	7489.09	7847.92	10339.3
mid81	CITRAMALATE	2 (mz + RT)	negative	147.03	111.496	(M-H)-	15402.3	13724.8	12809	12898.8	10199.6	10456.9	8365.25	6134.43	8437.6	10041.1	9644.32	8087.18	14627.2	8566.67	9517.92	14000.8	4588.49	12110.6	10064.1	7007.09	9754.29	11431.9	10604.9	15812.8	11790.6	10534.9	10436.7	10904.1	10162.6	11611.9	11248.3	5836.08	12970.6	6976.06	18549.2	8490.6	10564.5	10667.4	4749.99	10427	12640.5	11157.7	11071.5
mid82	CITRATE	2 (mz + RT)	negative	173.009	77.2125	(M-H2O-H)-	3837.12	3175.3	2639.16	2890.01	107634	104213	98968.6	98362	95806.4	97479.6	96601.4	113472	125808	83113.7	119519	106707	71781.4	87297.3	70893.9	59423.4	118536	55355.8	141208	93788	140554	87625.2	98046.6	105119	68104.8	69534.2	69729.9	74606.9	99643.1	101466	124595	84901.1	80831.9	65752.4	68587.5	101467	78055.4	133135	96506.4
mid84	CYCLIC AMP	2 (mz + RT)	negative	328.045	214.107	(M-H)-	416.308	559.751	746.717	1020.39	4995.31	3363.1	5992.2	3311.95	5991.24	4977.05	5702.9	4002.35	4439.33	3777.76	3193.58	4339.99	4290.14	4763.94	3456.42	2449.51	2363.64	4887.78	3243.09	3494.83	3152.14	2859.03	4036.4	2090.96	3841.91	5223.8	5697.1	5008.91	2859.39	4566.03	3759.2	2505.78	4232.9	3295.96	3813.17	3257.15	4310.93	2159.65	3057.62
mid90	DEOXYGUANOSINE-MONOPHOSPHATE 3	2 (mz + RT)	negative	346.055	116.247	(M-H)-	767.175	995.159	1534.59	734.587	4375.38	6143.09	3447.85	6053.66	5146.33	6226.96	4503.52	3272.18	3841.43	4616.58	4210.41	4938.67	5815.66	7863.97	4317.56	4559.28	4836.46	5115.89	3415.58	3652.69	2834.13	3666.6	3114.77	2819.67	6379.03	5087.46	5051.93	5641.48	4702.62	6419.12	5492.43	5102.17	7064.55	3531.92	3824.02	3884.29	5494.61	3990.36	6319.13
mid91	DEOXYURIDINE	2 (mz + RT)	negative	227.067	164.047	(M-H)-	1561.69	987.107	1049.92	906.152	16908.1	17522.7	18029.3	18209.6	17258	16699.8	17512.5	17143.3	29290.6	32853.2	28497.5	30786.3	23759	33246.5	24252.1	21156.9	25202.8	11921.4	27087.1	27505.6	31689.3	25441.3	27522.2	33702.9	26709.4	35289.4	14920.6	29815	20941.7	29534.2	19939.4	23747	18160.4	34506.2	24876.6	34100.4	30670.9	38135.2	25757.6
mid94	D-RIBOSE 5-PHOSPHATE	2 (mz + RT)	negative	211.001	38.6595	(M-H2O-H)-	3498.2	3388.48	3356.31	3813.47	43831.8	45159.1	41770.5	35312.9	35717.3	35176.2	33396.1	33498.8	17070.8	30823.3	24914.6	20939.4	34941.7	29143	36792.9	39547.3	25195.9	29608.7	11325.5	29643.5	17431.9	28782.3	29156	29332.9	38324.3	26102	39511.5	28572.3	21344.9	39801.4	25714.1	26564.1	40514.7	29010.9	41997.1	19894.5	38673.6	32463.6	32541.6
mid95	ETHYLMALONATE	2 (mz + RT)	negative	131.035	232.722	(M-H)-	5023.13	4863.76	4867.01	4448.81	6464.82	8593.1	7926.96	7234.09	7494.86	8775.49	8704.6	5818.51	8063.02	6218.96	6571.85	6128.87	5744.4	6308.82	6022.47	7319.46	4002.01	6017.42	7481.25	8559.93	4865.77	3941.45	6102.34	6825.12	5530.23	7115.77	6076.73	5707.73	5958.79	6848.77	10485.1	5867.87	5778.97	6478.2	5874.64	8372.15	8188.78	6992.63	6314.35
mid99	GLUCOSAMINE 6-PHOSPHATE	2 (mz + RT)	negative	258.038	37.7835	(M-H)-	896.462	989.843	1170.39	1355.96	6955.87	4283.79	6348.13	6013.11	3593.06	3536.59	5845.36	6455.54	5018.52	4223.48	4633.95	6210.67	3724.99	4578.72	7957.99	9915.9	7467.64	5786	6312.55	3545.05	4482.62	7206.56	5830.77	6009.59	8686.74	7461.35	7709.43	4916.3	7321.05	6042.97	3500.37	5159.13	4162.9	8017.47	4733.07	3420.41	8487.59	8889.46	3794.99
mid101	GLYCERATE	2 (mz + RT)	negative	87.009	37.17	(M-H2O-H)-	2594.54	2476.86	1937.85	2024.16	93984.6	93517.8	88238.6	93639.2	99199	95926.3	94239.9	196720	169015	144202	90796.5	148291	112613	155983	191115	128159	164831	174295	200809	134053	177045	140759	152894	115555	125515	149825	168002	141272	82567.6	154530	159252	139381	165464	116151	110350	118500	148944	124915	220958
mid102	GLYCOLATE	2 (mz + RT)	negative	75.009	39.1355	(M-H)-	956.677	546.147	222.33	729.878	57896	56909.9	57428.7	54847.1	62559.1	61628.6	60656.7	60571.1	70203.4	63914.7	57302.3	53565.9	46245.9	57203.2	41021.8	46905.3	64957.1	51753.1	57176.1	42826.3	53457.1	50482.6	69953.6	42796.8	55986.6	56355	58081.6	55910.5	58534.1	57872.8	53549.6	50265.9	54018.3	48306	52955.3	48549	51834.6	59202.8	67514
mid103	GUAIACOL	2 (mz + RT)	negative	123.045	264.39	(M-H)-	2888.39	1920.4	1170.16	1056.69	8172.18	9016.78	9397.85	7413.03	7395.14	6256.76	8935.99	10522.8	5079.42	13649.1	8881.75	1981.5	3136.08	3431.3	28902.2	2329.27	5742.14	2559.26	2556.41	9186.57	2081.56	5508.14	2716.37	10373.7	1759.1	3390.23	4324.1	2356.54	18250.2	2305.57	15035.3	3269.76	4241.4	2291.41	7188.67	4154.2	3468.13	4062.63	2649.2
mid105	GUANOSINE DIPHOSPHATE MANNOSE	2 (mz + RT)	negative	604.069	52.19	(M-H)-	0	87.4653	272.881	107.409	20723	27320.8	29616.8	25755	30483.1	29972.3	33183.1	16996.8	7532.06	24109.5	6411.91	17390.4	18553.4	18858.6	27318.3	14640.1	21408.3	6372.83	11434	16318.7	16313.1	21457	13207.6	26577.3	21372.4	13728.8	10817.7	8466.09	8682.56	26828.9	17198.7	12230.1	17823.8	6291.67	10851.5	16645.5	13353.6	26599.1	12149.8
mid106	HYDROPHENYLLACTIC ACID	2 (mz + RT)	negative	181.05	271.898	(M-H)-	8622.46	4426.33	2360.61	2272.19	22691.1	22873.1	21930.8	21431	23087.1	21050.4	20218	15226.4	19027.2	19216.2	18949.2	12696.9	20796	13747.9	14197.7	11201.1	24135.6	11467.9	58814.5	17649.9	12603.5	13407	15654	16023.6	15595.9	16998.5	16943.5	12035.1	15663.1	18073.9	15748.3	12801.5	21947	13842.7	12225.8	14772.5	18078.2	22420.2	20509.9
mid109	MALEATE	2 (mz + RT)	negative	115.004	69.97	(M-H)-	12243	8254.79	4470.89	4676.49	929988	954910	817533	819910	821759	800887	848244	900556	871663	811095	924636	843360	861427	842677	788215	796874	843125	808312	820871	899108	945784	785411	821753	885585	861438	896858	914082	845839	765080	1.03267e+06	935525	840357	858315	827003	832126	791414	1.01728e+06	972138	904277
mid110	METHYGLUTARATE	2 (mz + RT)	negative	145.051	263.726	(M-H)-	22434.3	14346.3	13283.1	13279.6	30188.6	33284.9	28618.7	28152.2	33042.5	30320	30820.7	29448.9	34975.5	24089.4	27705	24682.5	26058.7	24443.3	25956.2	23343.6	22180.8	25595.9	26691.2	26503.2	26675.9	23048.3	23552.3	26643.7	30512.8	28787.6	29787.5	24546.1	31262.3	33694.8	32531.7	31111.8	31048.4	27961.9	21216.4	27840.7	28884.7	11595.1	23532.9
mid111	N-ACETYLALANINE	2 (mz + RT)	negative	130.051	125.263	(M-H)-	2805.41	2654.52	882.714	1675.53	35701.7	39581	34009.5	32960.7	36697.5	34965	33852.1	24455.4	29251.4	26843.7	33915	26608.9	20481.3	25297.2	17080.3	10203	22573.4	14095.7	26852.6	21332.6	34379.9	22719.5	26772.5	23706	11984.2	13597.2	17505.1	15527.6	39328	30474.5	38218.8	36251.1	28882.8	20862.4	16666.6	24608.5	15543.9	25141.7	26736.5
mid114	N-METHYLGLUTAMATE	1 (mz + fragments + RT)	negative	160.062	43.172	(M-H)-	3741.69	1797.95	727.831	575.543	8439.13	6970.89	4771.34	4185.22	5881.44	7722.98	7887.28	5171.44	7722.62	10338.7	5512.23	7830.21	9115.53	6931.41	5401.66	13174.7	5674.86	5522.47	7041.19	8843.68	12965.2	9153.54	8717.01	12521	12429.6	5578.7	8234.26	5457.79	5066.64	10395.3	7689.81	2607.68	5039.16	6133.42	5690.34	8276.39	12267.3	11256.9	5282.62
mid117	NORLEUCINE	2 (mz + RT)	negative	112.077	153.076	(M-H2O-H)-	6254.48	3529.38	1641.07	1196.21	3894.54	2721.04	2477.39	2493.3	3538.57	4214.96	3403.8	2486.17	2687.28	2328.53	1454.43	2523.72	2557.75	2296.54	1887.64	3275.89	2094.1	2805.89	3331.17	2064.06	2183.26	1361.71	2118.29	2083.43	2279.43	2631.81	4188.36	3198.38	1709.63	4368.9	1658.18	1617.01	2881.22	2324.12	1743.07	2315.39	3466.35	2409.72	2442.01
mid120	OXOGLUTARATE (a-ketoglutaric acid)	2 (mz + RT)	negative	145.014	46.6655	(M-H)-	13371.1	10910.2	10185.2	10964	14968.4	17375.2	17396.7	14382.3	16356.2	17746.5	18031.7	6741.28	10911	11266.6	9710.65	11066.1	9387.02	11497.2	7719.07	14684.2	6796.61	6522.34	8402.29	9770.3	9836.54	6954.07	9362.93	16295.5	10501	10971.5	4971.07	15508	9684.79	15604.4	8960.45	8848.02	6542.18	11602	8984.48	11814.3	13858.5	16688.6	8117.48
mid121	PENTANOATE	2 (mz + RT)	negative	101.061	263.792	(M-H)-	12960.9	7617.76	6292.12	5971.52	16102	12261	12854.8	13523.6	12526.6	13817.8	12877.7	11814.4	19629.7	11311.5	16380.3	11588.4	10539.1	14007.3	10733	13254.3	10434.8	12097.3	12670.7	12471.4	14340.9	14094.8	11169.1	10411.4	11690.9	13465.9	13281.6	14016.2	14333.1	12385.5	18942.1	14561.3	16777.7	11348.6	11367.1	14777.3	16011.4	13432.9	10371.9
mid123	SALICYLATE	2 (mz + RT)	negative	137.024	397.272	(M-H)-	6041.54	5937.12	5260.8	4799.64	6579.17	8143.74	8457.7	6259.33	8316.09	6641.75	7983.47	6727.96	3344.9	4114.87	4138.93	4118.6	4309.64	4748.02	16377.5	3306.44	4374.56	3727.55	3798.24	3717.35	4547.92	4397.48	1991.18	6546.83	3481.76	3573.97	6311.47	7964.98	1655.16	17312.3	3343.71	3722.26	4148.47	6348.18	5541.1	7486.51	5508.3	6415.41	2602.92
mid127	TRYPTAMINE	2 (mz + RT)	negative	159.093	266.649	(M-H)-	11510.4	4780.45	2750.39	2786.82	5795.91	7216.57	7420.95	3986.73	4585.42	4486.03	5792.02	6172.51	5583.78	5228.03	8566.01	6052.3	5365.37	6147.88	4016.39	4407.44	3393.61	4379.22	9577.35	4372.46	6371.98	3612.27	5267.14	6573.87	2265.26	3179.91	5658.35	4167.95	6870.15	6911.2	6572.92	5554.61	6686.69	5533.96	4344.94	5489.21	2568.25	4890.71	5636.21
mid129	XANTHOSINE-MONOPHOSPHATE	2 (mz + RT)	negative	363.034	87.239	(M-H)-	1233.99	837.114	1333.28	1091.04	12890.8	13689.8	15883.3	14525.2	14505.6	15896.3	15806.3	9713.66	7220.88	3091.15	9808.38	13905.8	19121.7	17131	19493.9	70527.3	10829.4	17418.4	8410.47	10156.1	13218.6	8960.96	7394.7	10080.2	46546.9	88632.1	108691	29897.2	16604.5	20294.1	10061	7390.92	3786.68	5258.9	55272.1	8079.89	23298.4	15780.1	4417.87
mid130	1-(3-sn-phosphatidyl)-rac-glycerol	2 (mz + RT)	negative	245.043	38.9575	(M-H)-	2166.84	2173.06	1788.89	1761.28	71774	71286.5	67039.4	67177.1	65027.4	59956.2	62395.7	66197.8	59780.2	67748.7	75033.4	54242.1	71144.6	64103.4	60618.2	66695.2	49750.9	69869.5	44491.7	66685.8	65178.1	60254.2	75545	70941.5	75602.8	73549.6	63778.3	64890.6	59866.8	86423.6	63235.8	63060.9	59138.4	61255.7	72407.8	55856.8	82650.1	73689.7	73806.5
mid132	2'-Deoxycytidine 5'-monophosphate (dCMP)	2 (mz + RT)	negative	306.049	62.345	(M-H)-	1630.59	1265.15	1914.19	1490.41	6340.36	7488.12	8776.26	4855.99	8302.42	5135.82	9319.4	9808.02	9190.55	10104.8	10014.8	8484.27	7490.82	12059	9102.9	8003.33	6792.6	8213.28	5521.37	11317.3	6897.37	7947.3	5913.88	5250.07	7835.09	10290.7	10811	9601.01	9422.83	11813.8	7466.46	4367.28	8534.46	8637.66	7954.58	9801.15	7241.36	5210.77	10620.6
mid133	2-Hydroxy-3 methyl butyric acid	2 (mz + RT)	negative	117.056	263.118	(M-H)-	8003.83	6941.27	3633.48	3805.8	16142	12860	13033	14183.5	13385.9	12295.5	13911.3	12640.3	15046.4	13078.7	13987.2	15268.2	12447.3	15500.4	12376.8	10117.1	31184.3	6232.1	13057.1	13371.1	16947.5	10430.7	12946.2	13413.2	16942.7	11266.7	8836.05	10107.5	13354.1	15248	13936.5	14833.8	13286.5	10655.3	11215.6	11912.2	16241.7	12468.1	21906.9
mid136	5-adenosyl-L-homocysteine	2 (mz + RT)	negative	383.114	164.085	(M-H)-	560.608	407.561	251.672	410.286	4689.3	5663.23	5446.94	6854.45	6382.66	7919.52	8234.3	6135.85	14240	23448.2	16955.3	13371.8	13453.2	11992.9	11506.3	13612.3	11670.7	4076.52	17394.1	11234.4	14574.2	12640	16430.2	19172.4	12985.9	15205.9	5867.72	12731	15267.2	15852.1	16149.7	15611	6368.29	19360.5	10467.4	21163.3	12746.7	25173.2	10699.5
mid141	Adenosine 5'diphosphate (ADP)	2 (mz + RT)	negative	426.022	52.187	(M-H)-	2732.27	2539.25	4460.53	4322.78	126911	149350	150763	151852	167386	174661	174609	115038	114243	98604.4	111037	99313.5	122720	159022	145262	131978	37365.5	189750	45828.4	100419	56868.3	59617.9	107359	98025	201637	289083	247257	184737	195791	106535	126494	114094	136687	94182.7	171597	39738.3	128699	44733	145060
mid142	Adenosine 5'-diphosphoribose (ADP-ribose)	2 (mz + RT)	negative	558.064	52.169	(M-H)-	214.784	316.952	411.262	461.716	4465.3	3235.63	3635.36	4439.27	4467.23	5507.21	3574.29	6040.13	6136.02	7232.37	4060.09	4998.51	5698.57	5315.2	5068.42	5698.89	4859.89	6766.98	2972.47	3651.07	2881.14	2512.14	3845.88	4117.95	7142.71	7776.37	7518.13	6040.84	5398.85	6211.81	5531.91	18032.5	2402.68	5270.76	4792.03	4942.71	5807	5316.22	5866.11
mid143	a-Ketoglutaric acid	2 (mz + RT)	negative	145.014	62.954	(M-H)-	26663.2	22009.5	18999	19713.7	17967.8	13496.5	15269.1	14437.6	11829.2	13750.5	9892.4	10441.6	15310.7	6911.72	9990.49	8450.93	6061.76	10285.5	8417.7	5506.57	2584.89	7509.99	4183.82	12548.3	9504.34	10172	13612.2	15065.7	9654.52	6444.59	6032.4	7505.12	8572.5	4482.01	9139.81	12187.8	9696.81	9861.49	4739.84	12085.5	7456.71	13200.3	5517.21
mid144	aspartic acid	2 (mz + RT)	negative	132.031	35.966	(M-H)-	2472.21	3453.5	3284.95	3224.93	649458	613453	569832	529847	537238	519194	501570	541679	543260	454467	633307	496756	481329	466426	404976	492366	448569	468823	491742	563331	574418	462931	502794	617389	475851	488959	414075	493822	528803	535981	619732	554982	457079	547298	471395	562511	537728	609401	468528
mid145	Beta-Citryl-L-glutamic acid	2 (mz + RT)	negative	320.062	121.763	(M-H)-	469.772	295.621	253.298	248.286	177440	191304	193973	198569	206834	209704	221674	204893	200801	282365	172799	198641	188708	195818	190383	147032	180161	158033	258595	203011	178285	184915	207841	161122	172814	201823	203757	168097	235381	241584	185490	186816	213470	160401	252504	156366	172213	175171	249166
mid151	D-Glyceraldehyde 3-phosphate	2 (mz + RT)	negative	168.991	37.466	(M-H)-	4673.8	3475.14	2727.72	2811.43	77904.9	75210.8	68169.3	69649.3	71896.5	71690.6	72514.2	129087	140005	110135	83557.6	84741.3	60760.7	122889	60698.1	41563.7	59806.7	73734.7	122728	133317	120286	123929	78597.3	88584.5	47255	70045.5	70517.2	60904.3	117498	115257	76424.3	139321	109983	73147.2	50637.8	69456.9	103904	66846.7	112243
mid152	D-Glyceric Acid	2 (mz + RT)	negative	105.02	43.421	(M-H)-	2136.1	3092.18	2237.7	1326.21	38844.5	34692.7	31251.5	35286.1	32028.1	31486.6	32140	31654.5	50242.7	27157.4	62171.3	35522.7	12898.3	27069.8	16718.8	22917.1	55471.6	14277.9	60976.7	14962.4	73534	17846.8	17095.4	20905.4	10900.7	18379.5	17160.2	20635.1	30051	21584.4	41798.4	23004.3	17223.4	19184	9584.09	37348.5	16315	55615.9	22049.8
mid153	D-Lactate	2 (mz + RT)	negative	89.0248	67.194	(M-H)-	51833.2	46073.8	55648.7	52359.2	766181	791688	738484	718207	738836	720380	733191	728892	785899	837433	767236	652746	662099	815933	698950	606188	524199	536855	542836	716229	655151	616857	651129	764566	644903	736439	612868	657538	714446	774958	784914	956756	786783	632731	621768	661938	732693	702674	836136
mid154	D-Ribulose 5-Phosphate	2 (mz + RT)	negative	229.012	38.16	(M-H)-	3718.04	3636.57	2904.2	3004.73	223627	218535	205574	199385	204439	195481	203235	199449	124809	183448	144534	139511	190703	189057	215901	195519	146306	172919	78197.2	185562	120705	179617	174781	163575	223540	198887	239011	177610	148586	240981	142312	161812	261210	138277	232389	117029	241376	148118	198041
mid156	Fumaric acid	2 (mz + RT)	negative	115.004	89.2255	(M-H)-	6367.53	4450.91	2388.99	2418.72	245091	237178	236648	226559	232811	224958	232040	263838	172771	176787	168295	277659	263751	194629	208646	338811	191015	239294	205992	207743	212949	286336	286547	227304	301363	303259	286950	205997	142353	311488	188563	242948	181809	252763	192145	150886	328068	402251	347536
mid157	G1P, F6P or G6P	2 (mz + RT)	negative	259.022	37.526	(M-H)-	2090.69	2061.88	1874.02	2234.33	133953	117088	113631	119700	119718	117661	119326	97542.3	130135	144211	124536	88902.1	74747.1	95695.8	94675.4	55270.6	60078.3	79501.3	82478.2	87265.7	69589.3	88121.2	139866	128965	64417	46852.2	47157.4	105525	133384	100202	93668.3	188197	153532	110925	75248.7	93406.5	89345.1	68704.1	127782
mid158	Glucaric acid	2 (mz + RT)	negative	209.03	37.924	(M-H)-	3345.12	2779.23	2809.1	3810.54	66809.5	61791.6	56238.6	59814.2	60228.8	58099.7	59568.7	189504	165215	117219	62544.8	120751	81281.5	135276	185505	114040	133953	175455	171857	120402	133236	130873	124354	98447.3	107374	118392	156775	111382	76377.4	129473	135795	130755	153598	99145.8	78092.5	96769.6	121285	108528	201242
mid159	Gluconate	2 (mz + RT)	negative	195.051	38.657	(M-H)-	6732.83	4826.65	2353.72	2659.39	17907.6	15383.1	14633	11311.1	15249.8	11896.6	12337.9	13986.8	20490.8	17960	15961.1	11815.3	11507.1	12827.6	15218	10611.8	11578.6	10257.5	8364.02	12113.1	10913.3	10766.9	14243.4	13505.4	10959.3	14020.4	12953.6	14406.3	11459.8	14978	13827.9	16804.1	11219	16932.5	12874	13589.2	13479.2	10511.7	16280.7
mid160	glucose/fructose	2 (mz + RT)	negative	179.056	34.657	(M-H)-	1755.81	1792.97	1483.98	2140.38	12933.3	12213.3	12500.7	11692.8	10600.9	10196.1	10345.2	10803	10878.3	12481.9	12936.6	10295.9	10021.2	12472.3	8976.36	10965.4	13565.2	7467.3	5378.08	13421.6	12566.2	10697	10522	13460.3	11302	10318.9	8754.23	10368	12473.1	15118.8	11900.2	12356.6	11432.5	7086.17	11454.8	7781.63	14299.8	24508.2	12197.8
mid165	glycerol phosphate	2 (mz + RT)	negative	171.006	37.615	(M-H)-	2421.09	2510.13	1731.99	2061.34	153871	149020	137909	136317	130736	128113	132863	101865	62222.6	162846	302131	96640.7	292548	158350	90169.6	188086	180820	187409	40672.9	63346	174184	94690.1	74222.5	152844	339012	143569	168649	262253	156336	256165	77472.7	105322	159408	185802	317385	138040	266962	157361	180435
mid168	Guanosine 5' diphopshate fucose (GDP-fucose)	2 (mz + RT)	negative	588.074	78.712	(M-H)-	347.169	76.0038	164.204	156.629	18260.6	9041.11	17752	15342.1	19508	20710.2	20866.3	16928.1	10161.5	16513.9	10577.4	14563.6	18100.5	17003.5	14563.6	12195.5	13452.5	9832.92	7705.88	12785.7	11810.1	13734.4	13321.9	6548.01	16131.9	19500	23262.3	13236.6	12317.3	18069.8	10383.7	10533.8	13864.7	9021.04	16183.8	8166.51	14177.5	10121.9	15301.5
mid171	Isocitric acid	2 (mz + RT)	negative	191.019	46.5975	(M-H)-	4558.7	4332.59	4579.24	4358.84	83850.7	82158.2	82037.3	79104.6	83179.2	84064.5	81149	40437.3	65372	57062.7	47537.3	56916.2	52472.5	65345.9	44587.2	64108.1	39554.9	33654.7	55120.8	40998.8	49465.7	40686.1	50519.9	62900.9	50177.7	83229	28202.9	78623.7	50119.5	71510.9	49410.8	41502.9	32849	65466.9	46769.2	66059.7	63758.7	77816.9	37757.3
mid179	L-Serine	2 (mz + RT)	negative	104.036	34.465	(M-H)-	4990.22	2872.42	2980.11	3519.76	5319.45	6358.69	5148.21	5867.77	5539.89	5306.69	6018.77	4674.67	3971.14	5295.44	7947.83	4716.45	2662.25	4654.04	4192.33	4019.62	3266.24	4439.01	4512.61	3943.63	7581.31	2757.89	4417.28	5706.66	4730	2282.37	3641.3	3973.15	6053.41	5674.83	5557.24	6680.11	5743	4822.54	4353.51	5097.19	3892.69	5403.59	4746.72
mid184	LysoPE(18:0)	2 (mz + RT)	negative	480.31	728.407	(M-H)-	1588.5	1128.86	2313.58	3179.08	30437.2	37756.7	49307	43483.5	24886.2	26368.8	28177.3	1379.83	705.032	1788.81	440.193	4240.96	3352.24	2022.55	3843.29	1938.02	2335.31	3077.72	3564.88	476.737	3840.95	1861.17	1426.64	1803.31	1926.87	2508.19	4586.79	1404.59	822.122	5955.29	4556.18	2890.45	1818.76	3768.02	1066.21	1207.38	1191.61	1202.69	3642.99
mid185	LysoPS(20:3)	3 (mz)	negative	546.281	680.96	(M-H)-	1869.87	2150.26	2920.01	2518.08	34297.6	41741.9	47832.4	40989.2	29236.9	30205.3	30699.6	3910.85	1448.16	2287.87	1075.57	5218.46	4978.39	4192.24	4943.41	3334.46	2387.1	2774.11	4944.04	1848.34	4661.45	5066.23	4121.61	4130.25	4172.77	3014.98	2961.94	1973.11	2862.16	2940.5	4506.43	4558.84	3187.66	3783.44	3802.87	3810.37	2985.76	3937.48	4905.36
mid186	L-α-Hydroxyglutaric acid	2 (mz + RT)	negative	147.03	75.2075	(M-H)-	18291.3	17162.1	16874.6	17125.2	32903	32294.1	32013.1	29603	31996.1	28821.6	28582.5	29950.5	27604.9	25599.3	33643.4	34961.2	34797.9	25301.1	24763	25407	40501.4	22780.6	28816.5	33888.3	39413.4	35209.4	31548.4	35412.2	33590.8	32245.3	30678.2	22215	26597.8	42147.7	34055.8	26306.8	23308.8	25680.7	20246.3	28358	37710.1	36924.2	40500.6
mid188	Malic acid	2 (mz + RT)	negative	133.015	50.934	(M-H)-	4080.87	3778.3	2887.32	3306.18	1.54392e+06	1.45224e+06	1.36405e+06	1.41419e+06	1.33198e+06	1.317e+06	1.39115e+06	1.224e+06	1.1498e+06	1.15112e+06	1.28069e+06	1.45599e+06	1.31924e+06	1.26102e+06	976057	1.32598e+06	1.33391e+06	1.14336e+06	1.15521e+06	1.36099e+06	1.46944e+06	1.25788e+06	1.34811e+06	1.50961e+06	1.38757e+06	1.3573e+06	1.4313e+06	1.21376e+06	1.04882e+06	1.64822e+06	1.26167e+06	1.25922e+06	1.22507e+06	1.16261e+06	1.06597e+06	1.09605e+06	1.67029e+06	1.64966e+06	1.42345e+06
mid193	N-acetyl-alpha-D-glucosamine 1-phosphate(GlcNAc-1-phosphate)	2 (mz + RT)	negative	300.048	39.1665	(M-H)-	1542.15	1282.38	1601.43	1543.84	54335.1	56277.7	53116.3	50493.1	53545.2	51332.7	53653	67801.4	79215.7	78149.5	88905.1	72540.1	43731.1	51076.7	33843	37696.5	63222.9	46447.4	91309.8	59513.9	75205.4	59037.6	79394.2	60820.5	33519.9	25832.4	29976.3	49917.3	80534	66126.9	76025.2	80182.3	60843.6	61103.4	41134.6	49400.4	48758.9	79562.6	71485.3
mid194	N-acetyl-D-glucosamine	2 (mz + RT)	negative	220.083	42.636	(M-H)-	2683.03	1720.96	554.398	804.424	7262.25	10374.5	9627.97	6037.76	6910.33	8887.03	5192.79	10383.4	9387.55	9489.58	12148.6	9243.95	7276.37	5786.92	9448.84	8537.48	8643.91	6481.19	6420.62	9752.3	10209.5	9491.74	6378.11	10448.3	10589.7	9335.84	9321.37	8245.71	6022.28	11269.1	9626.03	10256.8	8179.97	4222.07	6405.44	7547.76	8791.17	8421.26	11331.2
mid206	Phenylpropionylglycine	2 (mz + RT)	negative	206.082	365.611	(M-H)-	1375.69	1554.84	1145.78	714.337	5190.48	2724.39	3739.7	3340.84	4705.5	4339.84	3517.04	4058.65	4633.01	5032.5	4487.15	3654.81	3274.68	3750.25	4827.11	2424.44	2884.9	2755.12	5368.11	3703.77	3566.36	2597.16	2748.32	3282.25	3095.94	3316.94	2843.22	2468.93	4837.68	3592.27	5485.38	3805.86	6802.88	2124.76	3339.05	2983.28	2258.79	3405.07	5385.43
mid209	pyruvic acid	2 (mz + RT)	negative	87.0097	77.212	(M-H)-	3426.89	3335.54	2679.1	2700.29	68369.4	66240.7	70896.1	63908.6	68951.2	64834	65768.5	66054.8	81271.4	59734.2	67798.4	70807.1	43877.7	58215.5	45494.9	36584.4	80899.4	34832	92082	55932.1	91892.9	56427.9	63207	66423.9	47848.8	46648	44066.9	50140.9	65882.6	72155.3	82594.2	52307.8	55177.8	42082.1	47229.4	65995.8	53988	89056.8	63502.3
mid211	S-(formylmethyl)glutathione	3 (mz)	negative	348.086	226.787	(M-H)-	335.809	191.123	397.274	235.54	3960.09	4606.3	3683.89	3709.28	2080.71	3511.38	2578.43	1658.53	1655.61	3754.01	2832.05	1338.16	2860	2489.58	982.47	3344.55	2083.8	1605.07	642.477	1722.91	1811.62	2511.38	2217.71	2138.67	4626.55	2153.14	1663.82	2148.14	3064.95	5307.64	1631.95	1782.85	1927.86	2181.01	3310.24	2470.16	4671.4	2805.43	1957.61
mid214	Succinic acid	2 (mz + RT)	negative	117.02	103.993	(M-H)-	4034.2	3843.58	2771.21	2542.87	289998	283808	274091	276830	271208	258909	278500	140948	133434	258251	343142	203489	428012	244979	170358	343600	296755	240064	120259	121511	281270	162464	144360	242683	543744	317769	292227	379878	203122	398596	143303	188597	233200	302141	358322	234679	439155	236042	395097
mid220	Uric acid	2 (mz + RT)	negative	167.021	80.1925	(M-H)-	3421.24	2254	1553.42	1495.1	39617.8	41174.9	36459.5	35734.9	35324.5	34980	37527.3	30716.8	60471.3	108358	52195.1	28550.2	33210.9	87005.6	42970.5	27808.8	123940	27167.9	37493	41045.2	31229.9	28038.4	38653.4	30195.1	33228.3	33525.5	36123.4	44186.8	27326.5	33495.7	75590.4	86638.2	38321.9	28921.6	19333.9	22695.4	29885.6	25771.9	31244
mid221	Uridine	2 (mz + RT)	negative	243.063	124.261	(M-H)-	2265.08	1141.65	1517.9	984.643	1.23792e+06	1.2555e+06	1.28352e+06	1.29309e+06	1.25452e+06	1.255e+06	1.32617e+06	1.26971e+06	1.21902e+06	1.45231e+06	1.25713e+06	1.29099e+06	1.22826e+06	1.3084e+06	1.30403e+06	1.25577e+06	1.29699e+06	1.0033e+06	1.06622e+06	1.17396e+06	1.24328e+06	1.18109e+06	1.33478e+06	1.2678e+06	1.28086e+06	1.20084e+06	1.13684e+06	1.37305e+06	1.33344e+06	1.60908e+06	1.27427e+06	1.24584e+06	1.41447e+06	1.35082e+06	1.42177e+06	1.22729e+06	1.41816e+06	1.30275e+06	1.63533e+06
mid223	Uridine 5′-monophosphate UMP	2 (mz + RT)	negative	323.028	55.9335	(M-H)-	1890.37	2187.74	2058.11	2223.23	37514.5	41386.6	42069.4	42477.8	42104	43600	45862.3	30577.3	18143.2	30417.9	10908.4	26055.2	25718.5	30029.3	45363.1	29335.8	24303	31928.6	13316.6	15753.3	16790.2	19839.5	19846.2	31665.4	28575.4	35206.3	40715.5	38090.3	24323.4	22235.9	29936.7	17465.7	34694.7	33207.6	35470.5	27275.4	18066.6	11409.7	40984.1
mid225	Xanthosine	2 (mz + RT)	negative	283.068	225.938	(M-H)-	1467.63	853.178	1079.6	541.34	59060.6	61024.9	60012.2	60469	64679.6	66161.4	65738.8	68968.4	99774.5	68915.8	89480.1	77884.7	49944.4	58823.8	30375.8	41892.6	79724.6	43084.6	128819	50117.5	112771	52630.1	75032	64894.5	42328.3	45128.2	35819.9	56805	89952.5	75535.4	84895.9	80938.9	55045.3	64951.8	30809	63606.6	48308	81660.6	83839.9
mid1	7-Hydroxyquetiapine	2 (mz + fragments)	positive	400.169	315.837	(M+H)+	3591.82	2858.72	3460.62	3261.95	53949.2	54369.4	61508.5	59747.8	57781.9	51193.8	57522.9	4471.83	6595.47	4929.59	5382.15	5752.77	5714.59	5809.21	5712.26	5227.63	6122.47	4462.97	5882.08	5002.61	5671.08	5517.43	6759.6	3985.54	6237.45	4522.05	135399	376282	439891	150135	304235	247119	216125	175484	405691	70502.5	148066	150273	236399
mid2	EDDP	2 (mz + fragments)	positive	278.19	426.37	(M+H)+	3963.82	3566.38	4218.79	4274.25	6293.31	8824.93	9958.04	9688.97	7671.81	7879.99	7875.04	36488.3	48984.6	55604	27279.4	4375.88	11795.2	37407.7	33645.1	3358.6	4039.03	3725.29	3013.25	3421.81	2535.13	3122.87	3251.29	3748.48	2851.58	3614.35	20595.1	24334.9	19759.7	12510.8	24307.5	15269.9	21986.1	15243.3	22043.8	9858.54	3146.3	3674.7	3998.92
mid3	Methadone	2 (mz + fragments)	positive	310.218	440.806	(M+H)+	6317.29	5033.5	5726.79	6959.37	593510	583295	596988	592644	596129	593112	592214	1.16179e+06	1.72648e+06	2.0401e+06	1.41858e+06	244184	1.00981e+06	1.66075e+06	1.42023e+06	5575.21	8265.7	12272	5023.18	4621.34	4369.03	6632.56	3218.81	6552.08	3872.81	6027.88	860026	933282	1.18203e+06	244909	1.16139e+06	922991	2.02634e+06	1.21934e+06	1.11627e+06	946347	3595.87	6353.68	44193.6
mid4	Norquetiapine	2 (mz + fragments)	positive	296.121	416.916	(M+H)+	5204.09	4489.05	4728.85	4473.43	77506	75263.7	82814	79960.7	84290.5	80766.8	78350.7	3470.78	4740.31	3954.93	4145.73	3972.93	4308.77	4312.52	4396.66	5202.01	4969.44	3919.61	4425.16	4042.35	4339.98	4146.31	4172.7	4573.57	4484.49	3913.03	701630	810976	642087	273642	514824	297546	176777	251392	965781	129904	60612.6	136070	115919
mid5	O-desalkylquetiapine	2 (mz + fragments)	positive	340.147	417.937	(M+H)+	4836.54	3877.64	5634.42	4775.09	43526.9	43945.6	46716.7	46693.5	45524.6	45146.1	41438.5	3912.33	8183.65	4080.94	6466.07	7741.01	6583.94	6710.05	7182.99	7681.97	4187.81	4394.74	6621.22	8706.04	6597.97	8281.09	6433.51	4597.12	6177.61	4242.8	222082	409737	452467	130117	306653	175982	174453	101434	507930	34784.7	97192.8	135428	201097
mid6	Quetiapine	2 (mz + fragments)	positive	384.176	420.56	(M+H)+	24455.1	11615.3	14485.5	14275.8	1.52586e+06	1.51425e+06	1.54829e+06	1.54005e+06	1.51539e+06	1.50407e+06	1.48727e+06	6483.04	18827.5	7166.25	21545.3	21151	22523.6	24248.1	22842	23912.6	15731.9	5619.77	23717.3	21350.2	10880.9	25013.2	21622.4	12591.9	17911.9	11391.6	2.32797e+06	3.39848e+06	3.78369e+06	764823	5.10429e+06	4.99061e+06	1.91648e+06	1.97661e+06	3.93652e+06	1.77853e+06	2.75183e+06	2.45403e+06	2.61226e+06
mid7	Quetiapine acid	2 (mz + fragments)	positive	398.153	424.832	(M+H)+	7598.2	5694.08	8038.19	8763.04	7833.16	10039.1	9885.26	9003.56	13097.3	13727.2	7945.16	7275.85	9434.82	7857.86	9214.37	8621.31	9253.06	9900.11	9839.67	10838.6	8704.2	6841.27	9389.27	9627.7	8645.05	10294	8487.84	7333.15	9422.33	7393.69	35566.5	41741.4	66999.1	12038.8	64861.6	42405.9	41942.6	31529.6	89009	12206.3	16108.1	19007.4	40574.7
mid8	quetiapine sulfoxide	2 (mz + fragments)	positive	400.169	368.725	(M+H)+	5476.07	3786.29	4572.3	4314.2	19905.2	20378.6	15445.2	22300	11744.2	20765.3	21724.7	4346.99	5737.1	6052.05	4350.62	5091.71	4762.12	4893.39	4677.16	5054.54	2625.93	4243.62	5193.85	5594.54	5089.61	4633.25	5130.78	4600.28	5248.9	6250.34	86532.9	158026	158054	53408	174497	124595	80899.1	51021	180854	21665.8	23455.5	40502	93700.7
mid9	2-Oleoyl-1-palmitoyl-sn-glycero-3-phosphocholine	1 (mz + fragments + RT)	positive	760.588	859.13	(M+H)+	10567.1	13744.7	125559	41189.1	4.35155e+06	4.61454e+06	3.84646e+06	4.39794e+06	3.60314e+06	3.40458e+06	4.34372e+06	120184	93727.7	50501.5	101322	128096	122922	110145	127295	119985	158075	64925.2	122227	75923.3	134086	102317	101109	221333	109901	20942.6	141985	88224.2	98051.7	123171	131349	124517	45676.5	183018	102013	68771.6	115046	113097	118619
mid10	5'-Methylthioadenosine	1 (mz + fragments + RT)	positive	298.097	274.893	(M+H)+	4519.49	3452.51	3275.68	3461.5	80882.3	83265.1	78083.8	79265.3	83155.5	80022.1	76041.3	79992.9	50799.1	87648	49538.3	55749.1	81626.8	61284.4	113988	31694.8	37563	96592.7	52174.3	31157.9	32741.1	43754.3	79518.8	56237.7	119075	106983	138722	72709.4	23765.7	154871	45057.9	42498	123727	64523.6	58857.2	48153.1	71301.5	64165.2	78449.1
mid11	Adenosine	1 (mz + fragments + RT)	positive	250.093	237.605	(M+H-H2O)+	5066.38	3957.17	4455.88	3943.81	61565.2	57781.5	54132.9	52345.7	53907.7	55180.2	53827.2	15052.9	48489.3	43437.2	44715.1	30334.8	29115.3	32005.5	19056.3	12341.1	14589.7	10872	59229.4	34228.8	49877.5	23462.2	33290.8	46769.3	35081	37529.7	8488.42	28105.2	36562.6	49148	37608.7	40068.2	16202.1	31564.7	21861.9	40975.7	38785.6	58688.2	23585.6
mid12	Adenosine 3',5'-diphosphate	1 (mz + fragments + RT)	positive	428.036	51.42	(M+H)+	4955.25	3792.74	7214.1	7142.19	102204	127817	101420	87886.8	135214	112481	133476	129629	128632	114056	107960	77791.2	91948.4	140362	122933	63339	29748.7	212789	50707.4	106037	42008.4	45237.5	98921.3	45976.3	155913	224645	293645	146884	206181	93830	123694	112858	162565	61027.5	179269	32028.3	103050	31408.9	121443
mid13	Adenosine 5' monophosphate (AMP)	1 (mz + fragments + RT)	positive	348.071	72.193	(M+H)+	13472.3	8317.03	16597	12635.3	373753	396914	399475	391428	396801	416265	396892	121118	164119	134422	179544	106699	107201	177818	249670	90717.8	25647	305622	55000	138215	38249.3	84995.2	132764	222060	257824	319253	388359	294639	273695	100241	183111	220387	277933	160088	174029	54637.2	176458	38868.2	227416
mid14	Arginine	1 (mz + fragments + RT)	positive	175.118	33.748	(M+H)+	3725.58	8251.2	8007.15	7743.76	206068	220157	221374	209629	204055	214994	211441	310315	294779	341095	346834	231510	244370	251463	239611	95553.6	233780	195949	259217	236898	286223	236440	314842	218665	168765	153718	194729	162829	410810	287555	291596	382267	364465	183250	204603	171669	191720	184168	295323
mid16	Creatine	1 (mz + fragments + RT)	positive	132.077	41.401	(M+H)+	13413.1	14053.8	14305.3	14588.5	9.45545e+06	9.47535e+06	9.42236e+06	9.48285e+06	9.30885e+06	9.50543e+06	9.26281e+06	1.00035e+07	1.07711e+07	1.00736e+07	1.09089e+07	9.71998e+06	9.88233e+06	1.06231e+07	9.66704e+06	8.30291e+06	9.55979e+06	9.36466e+06	9.73573e+06	1.09063e+07	1.01517e+07	1.02338e+07	1.01796e+07	9.30643e+06	1.00361e+07	9.70675e+06	1.00781e+07	1.01748e+07	1.06045e+07	1.08798e+07	1.01719e+07	1.01008e+07	1.01833e+07	9.19389e+06	1.0292e+07	9.41088e+06	1.04751e+07	9.84939e+06	1.01585e+07
mid17	cytidine	1 (mz + fragments + RT)	positive	244.092	64.9415	(M+H)+	9167.61	7555.63	4690.59	4623.33	62643.1	64948.6	65982.8	68322.9	64521.7	67872.5	64098.8	53850.4	18740.5	14109.7	4802.61	12433.3	14721.8	26859.8	76522.9	18811.2	120092	12571.9	12257.3	3294.56	26111	21223.3	10718.5	8007.3	47758.1	13018.3	12675.7	7766.27	4992.6	29598.4	52851.3	12344.6	22678.5	10139.6	13987.2	44454.4	6208.88	15476.8	15314.2
mid18	Cytidine 5'-monophosphate	1 (mz + fragments + RT)	positive	324.059	48.128	(M+H)+	3761.85	3523	4121.75	3570.99	63349.5	57572.6	65801.3	60899.5	64741.9	63096.1	69661	93908.5	103171	88682	82429.5	77860.2	81652.9	83545.4	73249.4	49255.5	83931.5	73843.2	76606.3	75930.8	77784.2	76927.3	77325.6	60392.6	83469.8	68201.6	103315	85798.1	69431.4	94144.7	76112.3	56802.3	97053.4	71666.6	84064.2	61728.7	85324.5	65198.5	104960
mid19	Glycerophosphocholine	1 (mz + fragments + RT)	positive	258.11	36.821	(M+H)+	4378.35	4059.07	3662.62	1664.23	500359	542518	534635	522186	523757	518709	535105	558883	268191	849370	299628	227580	1.06888e+06	728057	1.30477e+06	1.24642e+06	199876	759158	107906	511887	200316	438867	506411	341374	1.49795e+06	1.52508e+06	1.44707e+06	940576	412410	736250	311015	326296	597482	740947	990373	225204	1.11964e+06	346996	948484
mid20	Guanosine	1 (mz + fragments + RT)	positive	284.099	209.832	(M+H)+	3491.1	3802.86	3301.83	4153.05	405091	414192	403262	410985	407768	411353	408720	542504	461007	665081	284994	495989	689523	688466	685771	396426	693167	463320	537437	635922	424010	705676	521615	307238	751463	971898	963495	501683	410404	799427	442324	258820	494693	381731	816999	529169	821101	436312	482723
mid21	Histidine	1 (mz + fragments + RT)	positive	156.076	34.145	(M+H)+	9143.49	7509.73	6725.56	7860.98	149582	153581	151934	145999	146969	146317	147014	207531	216139	222365	224613	189677	210597	187287	180580	124072	179893	209432	161124	184967	183273	177967	214048	144150	193024	166112	212241	196215	260073	235289	191106	215209	272451	133342	208724	117855	191473	163454	229714
mid22	Hypoxanthine	1 (mz + fragments + RT)	positive	137.047	86.209	(M+H)+	15702.5	14812.7	20144.2	21430.1	6.77548e+06	6.78394e+06	6.79937e+06	6.76996e+06	6.70907e+06	6.84054e+06	6.78529e+06	7.42349e+06	8.63216e+06	7.11039e+06	8.48073e+06	7.33181e+06	6.55218e+06	7.44897e+06	6.15752e+06	5.14442e+06	7.20991e+06	6.42015e+06	8.46084e+06	7.87419e+06	8.20946e+06	7.11505e+06	7.40195e+06	6.87861e+06	6.61123e+06	6.04703e+06	6.13457e+06	7.01788e+06	8.00384e+06	7.68766e+06	7.88381e+06	7.26251e+06	7.27933e+06	6.48443e+06	6.687e+06	7.12055e+06	7.18942e+06	7.33745e+06	7.17872e+06
mid24	Isoleucine	1 (mz + fragments + RT)	positive	132.101	120.706	(M+H)+	10159.7	9203.85	12724.6	11257.3	401804	411856	377621	379032	371727	371828	355513	609012	606166	542847	671850	366803	373354	419680	294113	139703	468823	343515	475873	463503	635602	295601	494669	352003	328009	347894	352111	318158	677453	751914	628963	739188	621095	372061	382078	356471	474670	350005	691838
mid25	L-Alanine	1 (mz + fragments + RT)	positive	90.0549	41.152	(M+H)+	13275.8	22668.6	23327.9	20340.5	7.77122e+06	7.77994e+06	7.82679e+06	7.83316e+06	7.66483e+06	7.90796e+06	7.70788e+06	8.11554e+06	8.89263e+06	8.34665e+06	8.71651e+06	8.05965e+06	8.18305e+06	8.62711e+06	8.02198e+06	6.85924e+06	7.8357e+06	7.66488e+06	8.15219e+06	8.95249e+06	8.18136e+06	8.49366e+06	8.43424e+06	7.75447e+06	8.24573e+06	7.98283e+06	8.03482e+06	8.51909e+06	8.7535e+06	8.25125e+06	8.32401e+06	8.27503e+06	8.32126e+06	7.59705e+06	8.54395e+06	7.746e+06	8.47729e+06	8.16952e+06	8.30236e+06
mid26	L-Carnitine	1 (mz + fragments + RT)	positive	162.112	37.6555	(M+H)+	8777.65	2594.25	4505.03	9243.36	1.43822e+06	1.48377e+06	1.48981e+06	1.41783e+06	1.44762e+06	1.47803e+06	1.46314e+06	1.86299e+06	1.85087e+06	2.15575e+06	1.78959e+06	1.45729e+06	1.43838e+06	1.77023e+06	1.78688e+06	1.15965e+06	1.70446e+06	1.46551e+06	1.79229e+06	1.89182e+06	1.73373e+06	1.61521e+06	1.7248e+06	1.37564e+06	1.69051e+06	1.63767e+06	1.83865e+06	1.37162e+06	1.97516e+06	1.88348e+06	1.926e+06	1.6843e+06	1.88649e+06	1.23268e+06	2.04517e+06	1.31535e+06	1.69568e+06	1.48477e+06	1.76159e+06
mid27	L-Glutamic acid	1 (mz + fragments + RT)	positive	148.06	36.89	(M+H)+	9183.49	3709.49	8927.58	5349.4	1.75151e+06	1.78022e+06	1.77012e+06	1.74835e+06	1.71558e+06	1.7602e+06	1.70274e+06	2.13916e+06	1.57804e+06	2.3005e+06	1.65047e+06	1.87119e+06	2.42726e+06	1.88775e+06	1.90602e+06	1.18405e+06	1.97571e+06	2.31112e+06	1.41648e+06	2.49665e+06	1.41157e+06	2.56853e+06	2.27816e+06	1.35931e+06	2.44011e+06	2.53805e+06	2.98812e+06	1.94371e+06	1.79474e+06	2.45155e+06	1.81104e+06	2.38467e+06	2.08612e+06	1.41661e+06	2.40825e+06	1.17745e+06	2.26183e+06	1.77398e+06	2.06846e+06
mid28	L-Glutamine	1 (mz + fragments + RT)	positive	147.076	35.4665	(M+H)+	9653.24	8761.13	8221.43	8128.93	1.56394e+06	1.55518e+06	1.54257e+06	1.49622e+06	1.44545e+06	1.48048e+06	1.46832e+06	1.65224e+06	1.93349e+06	1.86809e+06	1.96124e+06	1.75954e+06	1.62048e+06	1.92785e+06	1.24598e+06	911541	2.02745e+06	1.66655e+06	2.53788e+06	1.78487e+06	1.6684e+06	1.17475e+06	1.41028e+06	1.20098e+06	1.38871e+06	1.31438e+06	1.37045e+06	1.47885e+06	1.70175e+06	1.64211e+06	1.57384e+06	1.38965e+06	2.52382e+06	1.12208e+06	1.27812e+06	992937	1.63757e+06	1.40245e+06	2.02988e+06
mid29	L-Lysine	1 (mz + fragments + RT)	positive	147.112	30.382	(M+H)+	8785.14	7659.15	6343.91	6566.49	89257.5	90527.8	88046.5	80230.4	83487.9	82114.3	87651.2	112080	118226	143564	117059	106037	114811	110457	99400.9	60223	93956.7	98237.6	130607	102258	104577	100205	117651	93013	98013.8	84961	111220	92866.6	134692	109484	97138.3	119900	121330	78259.5	122474	78417.7	92483.2	88060.7	111726
mid30	L-Proline	1 (mz + fragments + RT)	positive	116.07	42.901	(M+H)+	25300.2	23498.4	14252	19109.8	675251	651501	668821	650467	635713	671430	670718	811474	932958	681351	1.04394e+06	716552	590750	597924	466080	371279	783733	593304	1.02022e+06	681803	1.00887e+06	581677	807326	679241	504091	479809	451879	574226	987064	975166	892013	1.16521e+06	772487	596421	456791	676840	629406	712641	784852
mid31	L-Pyroglutamic acid	1 (mz + fragments + RT)	positive	152.031	91.726	(M+Na)+	5168.51	5945.56	4381.38	4369.66	186802	181074	176880	174229	179656	176107	173682	236000	250892	194334	248363	232888	196739	222249	150368	104919	291013	176397	337848	235732	280885	192907	186573	200718	163092	154586	154991	189207	218994	295534	257889	151685	242076	160028	160367	221128	213138	231053	177657
mid32	L-Valine	1 (mz + fragments + RT)	positive	118.086	58.423	(M+H)+	231106	233796	226343	214083	850043	827690	819604	812379	800396	816835	813849	793550	787344	745908	775779	584970	617310	777007	580153	297530	745165	605801	756472	739865	929894	622192	709972	603704	635145	572244	638084	522581	846302	1.09722e+06	921009	929492	812364	579944	653119	641855	755912	642845	926543
mid36	Phenylalanine	1 (mz + fragments + RT)	positive	166.086	228.09	(M+H)+	8986.66	4111.48	3806.73	1992.6	963730	999409	972124	974713	971068	981101	960555	1.24355e+06	1.39005e+06	1.3977e+06	1.5557e+06	973286	962871	1.13262e+06	843348	397502	1.09691e+06	924053	1.53967e+06	1.05281e+06	1.2949e+06	803000	1.08391e+06	815506	806705	697451	891717	883440	1.45142e+06	1.36832e+06	1.26152e+06	1.38566e+06	1.53042e+06	883568	830491	872778	975476	866991	1.54183e+06
mid37	Phosphocholine	1 (mz + fragments + RT)	positive	184.073	35.148	(M+H)+	4833.34	3661.49	4346.92	4454.57	421520	444402	440229	437845	424164	438036	445091	536861	666424	587029	585123	548346	517758	494321	613841	438010	568259	504280	818640	598114	515853	605342	634412	581999	508362	400254	514587	549712	760294	428483	463050	455847	608778	411261	721150	444605	459578	477141	708725
mid38	Pipecolic acid	1 (mz + fragments + RT)	positive	112.075	48.1105	(M+H-H2O)+	9968.73	8408.63	7707.04	7622.97	167185	174606	176131	174449	172800	172911	167805	188624	216995	205118	204848	184799	178859	180035	137037	88173.2	116639	204006	312090	173463	182226	129763	167372	119720	154922	150498	217969	172334	203996	220938	200441	164822	258903	155375	169550	169476	181284	189163	216040
mid39	Riboflavin	1 (mz + fragments + RT)	positive	377.145	326.692	(M+H)+	4443.5	4524.74	3765.69	3886.57	92618.2	97351.6	95829.7	95426.9	100364	97044	95475	298926	347898	260963	297615	203363	322258	224077	35938.6	147193	255505	177964	217260	221817	173564	73599.2	318605	145311	327341	228815	216038	340472	368987	286102	131432	175872	308922	93429.7	342807	179660	403417	197922	306214
mid40	Spermidine	1 (mz + fragments + RT)	positive	146.165	25.8945	(M+H)+	1822.96	1746.22	2300.28	2397.17	205948	206000	207847	200082	198109	200736	188123	348611	356332	343574	414409	251336	282789	253101	200716	114135	247791	197068	241834	185803	281741	179318	286941	203272	221661	231186	226809	259215	368961	406296	244612	207359	340462	160718	311143	201860	291387	201225	285370
mid41	Tryptophan	1 (mz + fragments + RT)	positive	205.097	265.883	(M+H)+	5744.65	5078.96	4819.19	5117.14	258979	269965	270625	279266	270689	277134	267702	303628	329060	339565	402394	242006	283932	277992	185835	96966.6	220084	191963	440635	261582	301889	220663	274569	201182	240956	230791	276967	240079	322420	368588	338840	330631	390640	239393	221993	236882	241406	251585	331107
mid42	Xanthine	1 (mz + fragments + RT)	positive	153.041	103.468	(M+H)+	11604.6	12325	7699.31	8693.22	1.78676e+06	1.75598e+06	1.76237e+06	1.77398e+06	1.75245e+06	1.78689e+06	1.76769e+06	2.35013e+06	2.59953e+06	2.16282e+06	2.61231e+06	1.97933e+06	1.7914e+06	2.10683e+06	1.50543e+06	1.09039e+06	2.07316e+06	1.63264e+06	2.28531e+06	2.14792e+06	2.37797e+06	1.80676e+06	2.09022e+06	1.79434e+06	1.75246e+06	1.18884e+06	1.37223e+06	1.88944e+06	2.23371e+06	2.57103e+06	2.22244e+06	2.05151e+06	2.36721e+06	1.82353e+06	1.67078e+06	1.80709e+06	2.158e+06	2.0565e+06	2.47948e+06
mid44	CORTICOSTERONE	1 (mz + fragments + RT)	positive	347.221	469.087	(M+H)+	8463.61	7244.9	8329.73	7824.98	14734	10908.3	15161	9095.26	14347.3	8860.01	11134.4	11664.9	20481.8	29791	73302.5	16601.6	20036.7	52108.3	12423.4	11520.7	74714	11788.5	21108.4	12928.4	19735.5	13692.6	11052.2	8775.45	15063.7	8035.53	10494.7	6455.31	13879.9	25514.7	14693.7	17463.1	22886.3	8168.55	10716.8	4428.7	13721	18094.6	43961
mid48	serotonin	1 (mz + fragments + RT)	positive	177.102	204.422	(M+H)+	7923.43	7166.61	6789.52	7289.75	22354.9	17858.5	16836.5	15891.3	12597.4	15390.9	12336	38015.5	19403	36327.2	30181.7	9523.19	17250.1	28212.4	32312.1	18469.6	10942.5	11697.6	4970.01	21083.4	19125.9	15208.2	11898.6	14904	29574	18093.6	19695.4	19117.9	33078.8	27238.6	26513.1	9435.51	25549.6	16171.4	47618.6	11018.5	22364.6	21298.7	26822.8
mid50	(2R)-3-Hydroxyisovaleroylcarnitine	2 (mz + fragments)	positive	262.165	217.35	(M+H)+	3920.47	3011.35	2892.72	3229.35	92980.5	97690.1	93857.9	101235	96728.4	97317.4	83281.3	157067	156244	169391	146496	112623	117582	145309	117266	50083.4	143429	117389	161340	141712	143017	107672	137434	86454.1	124762	129731	154466	96176.6	147761	187599	164572	120702	188717	85365.2	148512	88473.8	150557	100385	151652
mid51	1-Methyladenosine	2 (mz + fragments)	positive	282.119	108.22	(M+H)+	3494.93	3459.72	3514.5	3814.28	59846	62380	58426.6	59293.7	56207.4	56587.7	59044.7	100527	103272	72989.7	98556.7	71018.5	79248.9	98004.1	58901.7	32977.2	79785.3	71441.8	111096	83274.7	93976.2	61030.6	73794.1	60894.6	75450.4	74008.5	78163.8	80608.4	89912.3	115421	83409.7	59128.9	106686	51896	56045.8	57678.4	97551.1	75611.1	99805
mid52	2-Linoleoylglycerol	2 (mz + fragments)	positive	355.281	712.364	(M+H)+	129842	55154.3	187854	192183	162489	149201	157524	167964	145576	172681	248844	228313	178422	161355	169021	174133	173141	164601	180558	290486	149795	159558	289217	272901	166743	176898	174417	168134	173832	164756	159658	291876	158859	161468	174983	163390	163494	248198	208498	179095	168128	198657	153377
mid54	Acetyl-L-carnitine	2 (mz + fragments)	positive	204.123	71.6905	(M+H)+	4558.39	4081.34	3684.49	3794.33	464122	464457	468746	450649	451442	450284	433147	776283	537116	891537	597905	431085	485358	601262	679680	588692	718188	434418	313719	474617	508274	483427	654734	423058	812373	541369	867787	588997	662952	761157	801035	499789	671334	528797	1.08579e+06	449687	666137	501461	689619
mid55	C5:0 AC	2 (mz + fragments)	positive	246.169	296.911	(M+H)+	5183.51	4108.25	5087.44	5001.74	24755.3	42784.5	39776.4	38244.8	23931.6	37506.7	32407.6	77517	15673.2	36837.4	12174	13172.8	35990.6	19262.9	109508	32577.1	59876.5	23836	18954	37558.4	20384.1	56582.3	31792.9	44717.1	100358	70136.9	78802.2	17575.1	13623.4	100473	20145.2	18293.4	46227	34715.1	152478	27352.4	37340.2	18431.7	26645.8
mid57	Glu-Gln	2 (mz + fragments)	positive	276.119	43.1635	(M+H)+	3910.51	3523.76	3622.91	3395.69	564357	606318	588595	598680	580238	599776	597810	842489	806273	1.16148e+06	1.28539e+06	690638	1.28905e+06	917991	1.10591e+06	620243	501537	1.36057e+06	249337	847518	427016	632193	988453	431125	965592	1.12814e+06	1.26486e+06	993649	987966	924731	648039	897862	1.23872e+06	1.00814e+06	1.33666e+06	266812	917507	305927	1.2887e+06
mid58	Gly-Ala	2 (mz + fragments)	positive	129.065	39.65	(M+H-H2O)+	20702	18265.1	13968.5	12877.1	174276	179014	176223	172887	176446	173289	167612	180110	174492	153615	231598	161612	153774	213457	167370	136271	198296	186733	311557	180621	212721	150185	144455	150597	192831	161576	196368	144450	184575	172714	240747	140368	244430	152485	156312	150007	165032	186320	174842
mid59	L-Cysteine-glutathione disulfide	2 (mz + fragments)	positive	427.095	44.1555	(M+H)+	4589.84	3563.33	4229.51	4638.51	140100	148328	143929	149677	150961	154534	151230	286176	309582	83808	104929	121647	95762.6	276750	82929.1	17387.1	194974	249809	39801.2	347070	207573	165549	139979	69834.8	111308	265009	347138	122521	293641	332052	125004	313873	263208	68552.7	141170	28559.1	259641	44013.5	328241
mid60	LysoPC(18:0)	2 (mz + fragments)	positive	524.371	724.831	(M+H)+	38778.8	107232	41548.2	31352.7	465731	496729	334982	479824	299096	297028	507913	23734.2	18699.6	32498.6	28569	52166.3	42989.2	25970.8	69928.8	22596.2	36111.8	35954	36607.3	11156.8	61051	20695.5	22321.3	56863.9	25149.8	27011.7	33672.8	14944	24895.6	58946.6	87192.6	52733.8	30872.8	28485.7	21467.7	32233.5	26201.4	25146.2	42860.8
mid62	Ortophosphate	2 (mz + fragments)	positive	98.9836	35.1385	(M+H)+	36754.2	41423.4	35589.9	36103.3	601721	586001	623987	613444	621705	644460	642466	443678	487225	616612	472039	784953	785675	524145	977646	1.63992e+06	684571	786676	504405	570510	448880	1.14831e+06	873551	780016	832098	669818	666299	1.08279e+06	760435	232809	406622	729124	362693	947840	1.02446e+06	892742	411686	607681	445293
mid64	1 or 3-METHYL-L-HISTIDINE	2 (mz + RT)	positive	170.091	34.135	(M+H)+	4952.93	4773.14	4885.63	5460.49	11222.2	12468.5	9478.68	16163.6	12225.4	17705.3	15145.9	18877.8	21085.9	16027.4	17435.1	17644.2	19783.7	18723.4	13679.4	12505.6	15163	18727	23191.5	20962.5	16561.7	13336.1	15086.9	9298.01	17166.6	14826.7	24013.5	18095.2	18671	18510.4	15031.3	16182.5	17877.5	11882.7	21531.1	13804.4	15299.7	20637.3	23133
mid66	2-AMINOISOBUTYRATE	2 (mz + RT)	positive	104.07	101.791	(M+H)+	7733.74	7331.11	14282.8	12422.7	88251.5	100767	101785	94238.3	100511	107554	100834	159044	153700	120955	142547	102981	107495	153030	99758	57959.1	122932	115662	134035	134021	139823	93562.8	113688	62484	118068	119425	137790	92925.3	129041	185586	142839	88577.3	169055	77276.5	109858	93909.1	141874	117894	165499
mid67	3-METHYL-2-OXINDOLE	2 (mz + RT)	positive	148.075	387.998	(M+H)+	5184.11	4602.09	4909.17	4289.69	11220.5	4980.84	10686.6	6922.37	7791.13	9341.98	6537.26	9408.69	10125.1	14636.7	20311.1	3615.02	6258.66	12010.8	13248.8	5551.94	17408.8	10913.6	12828.9	8173.51	13774.1	10667.4	6811.82	7683.65	7805.92	7378	9549.08	5147.36	11782	7382.97	11710.6	13944.6	16799.9	8396.43	6513.88	7827.43	9353.13	7301.9	7184.65
mid68	4-GUANIDINOBUTANOATE	2 (mz + RT)	positive	146.092	61.436	(M+H)+	7825.7	7389.44	6224.36	6869.95	316812	313311	314126	313437	307130	301145	294169	413975	424708	373926	455181	314648	329721	401031	322160	146620	389135	283225	329346	382444	399506	324166	325376	270570	342599	315253	432004	301139	411656	507364	455897	317567	474514	246452	346024	263467	383644	326557	435110
mid71	5-HYDROXY-L-TRYPTOPHAN	2 (mz + RT)	positive	243.072	215.07	(M+Na)+	4381.81	3551.76	4264.77	3657.67	9299.6	5228.28	5890.5	5256.44	6650.33	8864.79	7888.7	9004.28	12521.5	8861.58	9505.45	6529.79	8804.09	12686.1	8776.77	2586.7	7593.16	7539.3	8139.97	10862.7	9239.56	6785.84	7755.13	6578.46	7951.71	10205.1	9795.5	7538.61	9050.43	10563.7	8374	8454.96	9089.6	7089.52	8697.88	8995	9770.69	8362.82	6734.6
mid73	6-HYDROXYDOPAMINE	2 (mz + RT)	positive	187.107	52.665	(M+NH4)+	6289.61	5574.06	5928.04	6340.65	14936.9	17166.3	15586.8	12543.1	13960.9	17825.5	13500.8	9925.45	14212.4	16639.1	32374.7	11360.7	17666.1	18979.3	12448.1	4948.68	14164.2	23925.6	11429.6	21630.7	17760.7	11206	6766.42	11395.9	8390.62	18697.3	17953.7	16403	28766.9	18372.6	17097.6	37589.8	15123.4	14393.8	12215.3	5978.94	15365.2	7959.94	22440.9
mid76	ANSERINE	2 (mz + RT)	positive	241.128	34.638	(M+H)+	7607.34	6905.68	7082.26	7154.97	22306.8	23009.2	24146.7	23021	23879.6	20511	22267.9	26001.8	32176.1	34200.9	27162.4	29050	37162	26519.2	30512.4	21706	24845.5	32224.2	12708.2	26822	22700.3	31325.4	37729.3	22737.8	32630.1	28087.9	33828	31357.6	38686.2	32973.9	28224.9	31989.1	31944.1	22980.9	38082.8	18758.7	31496.3	24735	31822.4
mid77	ASPARAGINE	2 (mz + RT)	positive	133.059	34.902	(M+H)+	11436.1	11729.3	7842.17	9315.92	23089.3	21508.4	26133.2	21651.9	24412.3	27878	20497.3	53186.6	36491.8	38746.1	31654.6	24593.4	35001.9	31325.9	22709.8	25973.3	26536.8	29887.8	28807.8	31628.3	28178.4	36286.6	40038.8	28284.8	20901.4	16544.7	32805.6	30120.5	38600	26323.2	28431.6	40104.8	31430.8	21876.2	30203.9	22258.8	22445.6	27593	57534.6
mid78	BETAINE	2 (mz + RT)	positive	118.086	38.148	(M+H)+	260321	248971	412184	455675	787848	764839	773019	757582	735847	783355	754446	844954	1.10188e+06	896109	856034	579732	595635	808822	722772	501710	815747	790339	866809	852869	684387	724548	743139	782137	698492	631219	748978	673472	727371	637628	1.08463e+06	623428	813064	630961	714679	702984	775822	669100	901137
mid79	CDP-ETHANOLAMINE	2 (mz + RT)	positive	447.067	39.394	(M+H)+	2241.46	2700.58	2752.64	2279.89	35065.5	35893.9	38842.4	38337.1	36214.2	41274.1	38792.1	52131.8	43269.6	56177.3	41306.5	44145.9	51541.4	56348.2	51400.2	38711.1	47065.2	42362.7	31047.7	53137.2	38270.2	50354.5	44236.5	35029.5	51723.9	48545	55890.7	45394.1	48298.6	44916.8	46520.6	48927.5	52079.9	29080.6	54530.4	35433.7	45766.7	42227.6	48069.4
mid80	CITICOLINE	2 (mz + RT)	positive	489.114	41.1485	(M+H)+	2917.08	3214.85	2784.49	3395.66	86839.6	88113	87322.5	87174.1	85785.4	91030.8	85764.4	98498.4	62880.1	135027	73643.3	83394.8	132377	117278	134545	93008	86333	109840	22126.9	127848	45423	123824	111283	95665.7	137950	114797	141534	93433.8	83918.8	104494	68422.8	140479	130529	69225.2	135365	63702.8	106007	82006.6	103150
mid83	CITRULLINE	2 (mz + RT)	positive	176.102	37.403	(M+H)+	4609.32	4357.04	996.241	4738.84	30303.9	32047.6	31163.6	28067.1	31161.5	31016.2	29932.5	28075.9	39383.5	26690.3	29106.4	38576.9	30485.5	23598.1	14449.9	21591.6	26143.3	33215.1	73922.5	25796.1	34162.4	19805.2	31878.6	26297.7	27305.4	27833.6	30847.8	30095.1	22995.1	32347.3	23686.2	25081.3	42451.7	26999.4	21932.6	32870.6	34015.6	30888.8	33054.5
mid85	CYS-GLY	2 (mz + RT)	positive	179.047	43.915	(M+H)+	11789.6	10237.3	10752.9	9962.86	30031.2	31866.5	35853.2	32172.9	38143.3	35996.2	26990.9	34270.4	57225.7	41310.4	42186.2	30841.8	37884.2	41291.7	41156.4	14087.4	21040.1	40517.6	13356.6	61017.5	30576.6	51787.8	37303.6	35947.9	28547.3	101488	44262.6	52609.9	55820	68449	35458.8	63504.8	33881.8	54580	44968.9	13943.2	54183.5	34170.7	41388.9
mid86	CYTOSINE 2	2 (mz + RT)	positive	112.05	64.702	(M+H)+	13941	12583.4	12528.7	12886.2	287369	304231	301285	298233	293615	296455	299563	275519	98127.3	75794.2	33112.9	58842.4	73586.6	141464	344186	80812.5	497819	49410.4	52627.3	24659.4	124077	98812.8	53887.2	70978.7	223995	64668.2	68421.7	44972.4	32920	150120	264126	61734.6	136297	41593	67764.6	209180	38953.2	52779	83037.1
mid87	DECANOATE	2 (mz + RT)	positive	173.153	507.87	(M+H)+	19523	20148.2	16104.6	17293	26551.8	30578.8	33345.9	28913.2	27131.7	28193	30388.2	20409.7	27727.1	25879.7	21160.6	25265.3	24095	29666.3	22777.6	27127	30268.3	24931.2	20816.5	25817	21106	34906.8	26496.2	19732.6	31324.1	12802.1	23829.1	19047.2	23014.9	25150.1	26973.2	23264.4	26655.1	24830	25955.1	21063.6	26470	29704.5	25174.9
mid88	DEOXYCARNITINE	2 (mz + RT)	positive	146.116	42.1515	(M+H)+	6686.77	6256.23	6556.23	5628.13	110966	114108	115034	116289	111006	112869	106529	123338	134941	101518	162754	113427	110094	133363	98697.7	74572.8	128774	104069	193165	112024	152987	85584.3	104872	99371.6	135223	120686	133344	102545	111707	169780	147449	74569.2	149807	98732.7	87077.2	111912	134813	116326	135331
mid89	DEOXYCARNITINE	2 (mz + RT)	positive	146.117	54.427	(M+H)+	8182.42	7426.46	6326.14	6240.35	69932.5	69221.6	69944.5	66865.8	64106.6	64277.7	65672.1	59269.7	119051	118392	114013	51811.7	37403.1	112945	39097.6	12134.1	86254.4	33967.7	25136.6	71288.3	79901.6	31360.3	47769.1	23533.4	59394.1	67006.3	54189.7	38209.3	88900	104207	98741.9	66476.5	98215	30123	84734.5	28410.4	62906.8	25248.8	104921
mid92	DIACETYL	2 (mz + RT)	positive	87.0433	462.315	(M+H)+	164894	133170	162868	145347	120218	123797	131315	154101	134473	160479	125738	140093	132707	129476	134995	130441	133581	174718	141288	168727	166380	136283	157238	164826	133100	139908	139769	126073	136220	122078	137419	139695	146496	133547	134473	134637	137256	116665	139930	131176	147691	134711	137426
mid93	DIPALMITOYL-PHOSPHATIDYLCHOLINE	2 (mz + RT)	positive	734.571	855.63	(M+H)+	6260.12	11143.4	24220.1	18807.4	1.73546e+06	1.87266e+06	1.34861e+06	1.61345e+06	1.12607e+06	1.09731e+06	1.70951e+06	23192.3	16680.4	16564.6	15238.4	35291.6	29523.4	27348.2	33614.9	36619.9	42037.4	20793	38390.4	10411.8	40306.5	15395.4	17061.5	42554.5	28249.3	14329.3	35615.9	21851.4	13238.8	36306.3	39691.2	25947.7	12781.9	27629.1	13664.4	22405.3	33936.8	12643.8	25209.6
mid96	FAD	2 (mz + RT)	positive	786.165	286.897	(M+H)+	1829.13	1270.78	2399.44	2355.89	12480.2	10028.6	15170.2	13509.5	13495.3	15730.2	17200.2	8737.39	6561.65	6811.35	3116.34	5595.29	5035.18	10771	9847.69	2033.76	7899.9	3266.52	6515.22	7689.9	9233.04	8755.5	5619.54	7236.58	4739.95	6889.89	9119.26	2084.86	4995.04	7869.54	11264.7	13274.3	9776.11	5404.64	2395.44	4941.9	3788.34	7601.86	2713.23
mid97	GALACTOSAMINE	2 (mz + RT)	positive	180.086	49.311	(M+H)+	6053.33	5342.38	5384.62	5367.49	7291.02	11570.8	10033.2	10454	10034.1	13443	9765.6	6583.47	5797.65	5758.18	5943.03	5978.58	6014.67	6261.43	6133.46	4393.17	5794.84	5250.81	5418.71	5559.28	5966.3	5611.06	8449.75	5247.5	5826.19	4722.17	5959.55	5921.95	6700.1	7750.36	5295.41	6620.88	7558.27	6426.94	6060.74	5525.19	6326.99	5480.84	6702.27
mid98	GALACTOSE 1-PHOSPHATE or G6P	2 (mz + RT)	positive	283.017	35.388	(M+Na)+	5518.95	5034.39	4519.24	5215	11713.6	14883.8	15519.2	17188.6	14928.5	15145.5	11996	13257.9	18613.2	19760.5	12269	17013.4	11480.6	13843.7	12243.3	8338.6	11682.6	8453.89	12790.6	9837.5	11303.9	15873.9	24528	14718.2	9537.11	9489.94	7417.57	16445.2	20991.3	6740.4	14864.8	28651.1	15092.3	22260.9	9586.98	16811	12005	6737.24	18828.8
mid100	GLUTARATE	2 (mz + RT)	positive	115.038	210.051	(M+H-H2O)+	21519.4	26782	22273.7	24366.1	19709.6	25135.4	31263.4	30518.7	22322.3	22880.6	27557.2	26340.9	29550.7	31730.8	35546.1	26942.8	27614.5	33261.9	28158.6	24125.8	31017.3	26626.7	23698.4	28689	28449.5	28686.6	25862.6	31907.9	31187.4	30649	35100	37095.9	31764.2	30765.5	29965.1	23402.2	35756.5	22859.1	29560.8	20072.2	31912.6	23339.3	31536
mid104	GUANINE	2 (mz + RT)	positive	152.056	75.944	(M+H)+	9432.7	7968.15	8953.29	8758.71	143127	155011	149487	162738	150672	157926	146864	45586	99333.5	72539.1	99706	60868.2	61063	90726.7	138735	43909.1	41864.1	102448	47762.8	68169.2	34319.7	46748	71171	114550	116720	133889	156507	126099	114164	67188	96509	98685.6	173990	82206.3	91940.7	54344	78757	21993.2	110851
mid107	HYPOTAURINE	2 (mz + RT)	positive	110.03	34.9015	(M+H)+	2914.51	2878.9	2590.25	2741.7	11139.1	10492.9	11414.4	13820.5	10651.9	14540.7	10015.8	11991.8	9856.08	9868.87	11147.4	13134	15573.6	11656.7	11687.6	18202.8	10129.4	14269	12825.3	9920.21	10063.8	12211.2	11572.6	10136.4	14027.9	13019.3	14669.5	13457.7	8729.73	7810.38	7018.58	15234.4	6968.47	13787.9	16615	12950.4	10909.6	11124.8	8667.32
mid108	ITACONATE	2 (mz + RT)	positive	148.06	214.613	(M+NH4)+	7831.83	7064.14	6779.78	6791.3	26988.5	30499.3	27715.4	26572.2	15402.5	27823.7	28876.3	86646.7	60113.3	47137	59236.2	27794	58731.9	44490.8	49939.7	15650.3	66291.6	71367.2	32968.1	29566.7	52216	56248.7	44187.8	18068.6	39918.1	20753.4	107741	35772.7	53008.2	68170.9	58000.4	50175.6	93479.8	17643.3	67661.4	12307.9	47254.6	18958.6	66812.2
mid112	N-ALPHA-ACETYLLYSINE	2 (mz + RT)	positive	189.123	48.4205	(M+H)+	5861.66	4692.89	4279.8	4602.97	49633.2	50447.6	47098.8	51393.7	47530.2	48899.3	47855	67894.9	62268.1	80158.8	64732.7	54546.5	68025.3	64409.7	60532.6	28788	58341.8	56236	56902.6	68251.1	64176	70951.9	66788.5	51523.6	54063.1	54707.3	66061.2	59556.8	70462.4	86573.6	50467.2	66689.2	75385.3	43851.1	71047.6	44595.2	68348	53084.1	79385.6
mid113	NICOTINATE or picolinate	2 (mz + RT)	positive	124.039	75.064	(M+H)+	11426.8	9680.79	8323.33	8978.02	13043.1	13725.4	8468.66	11123.1	11361.6	12209.8	14368.1	110394	19272.1	10203.3	19479.3	16243.7	16729.6	18150.8	18855.9	13765.3	11617.1	9620.59	18982.9	19681.7	29397.5	16430.7	17352.4	12250.1	16519.1	9704.65	9495.12	16462.4	17757.6	22977.3	18436.2	19424.6	12003.8	7242.93	17018.5	11793.4	20809.7	11055.9	12336.5
mid115	N-N-DIMETHYLARGININE	2 (mz + RT)	positive	203.149	44.6525	(M+H)+	6342.97	6511.39	6739.02	5834.42	22129.2	22187.1	20674.2	21898.3	21988.4	22712.3	22056.3	26956.4	23555.6	24115.6	27502	20370.5	21952.4	24168	17170.8	9199.23	19729.6	21706.4	31653.4	23232.5	30916	18149.8	18210.1	16471.5	19283.5	23026	26204.8	22611.5	25761.7	29919.6	25111.1	32787.5	25719.4	17996.8	22504.3	19383.5	22044.8	18472.2	27408.2
mid116	N-N-N-TRIMETHYLLYSINE	2 (mz + RT)	positive	189.159	32.9855	(M+H)+	2459.92	2357.87	2706.86	2351.94	21435.2	22391.7	23720.2	19926.1	23570.6	24969.5	22902.6	32920.2	37445.4	40101.8	30089.6	30231.8	26833.8	31953.5	27957.9	19445.1	25960.7	35779.2	39537.4	28294.4	26853.8	26247.6	32541.4	19985.1	29974.5	30642.6	33589.5	34172.4	30630.3	23565.2	23311.1	25853.6	33139.8	20312.9	30243.2	21549.2	30368	25904.4	32575.9
mid118	NORMETANEPHRINE	2 (mz + RT)	positive	166.085	68.939	(M+H-H2O)+	4990.48	4593.75	4283.52	4463.09	7869.15	8953.53	5221.61	8221.03	8185.86	5370.25	4626.47	10714.6	4329.02	5529.29	6051.64	4014	4746.24	11569.6	11137.8	9235.46	5628.36	9069.09	7077.86	13832.6	5796.07	5437.71	12069.3	8768.07	7782.29	6701.85	6981.41	5496.42	8004.89	7496.05	6343.41	10308.2	8621.2	6969.36	8279.84	4579.44	4790.8	9396.79	3942.47
mid119	OLEOYL-GLYCEROL	2 (mz + RT)	positive	357.299	705.56	(M+H)+	13259.7	11112.3	49294.6	44931.1	40909.5	39029.8	40942.8	45325.3	35105.6	38057.8	43466	38472	33556.7	46206.3	38816.6	44302.6	49865.2	34707.2	51476.3	42440.3	39844.2	39365.7	39159.5	41146	37546.9	50842.3	38401.9	37009.1	41896.7	41979.2	41304.3	48445	39991.1	42275.6	41419.7	45689.1	41435	39393.2	38328	39727.5	41673.3	34886.9	35635.4
mid122	S-ADENOSYLHOMOCYSTEINE	2 (mz + RT)	positive	385.129	166.525	(M+H)+	3780.88	2674	3449.96	3543.32	51455.6	50596.6	58525.2	56316.6	54438.2	60188.9	56619	131842	154282	210778	149520	116992	109064	133829	98742.3	92667.7	87213	66682.3	157642	118262	126905	108688	146038	107127	103284	116595	73918.7	103400	148179	180616	148577	119201	115229	98312.3	98718.3	109688	126987	153478	159409
mid124	SPERMINE	2 (mz + RT)	positive	203.222	24.653	(M+H)+	2899.7	3062.79	4158.5	2826.09	8486.13	9544.71	6803.4	10313.9	6965.49	7451.17	9439.82	18605	18492.4	12773.5	16564.5	9443	9330.59	7620.75	4803.89	4939.16	5157.42	7757.76	12392	2870.53	8914.93	989.972	10482.7	5456.53	13381	10112.2	5169.81	12009.3	10038.9	17862.5	4775.46	4013.6	6873.78	9902.98	11749.8	5232.46	19465.2	8893.58	15788.8
mid125	SPHINGANINE	2 (mz + RT)	positive	302.305	524.637	(M+H)+	12185.6	5684.14	8546.45	7227.02	7365.51	5088.75	4988.09	6966.55	6362.7	3793.66	4524.14	4198.83	7011.03	7165.73	3575.7	7312.63	6102.36	6773.43	7317.53	6610.75	4712.33	7318.06	7293.57	5192.22	6722.54	7996.86	7087.99	5899.53	7144.09	6886.7	3861.26	4694.98	7791.95	4927.11	5878.5	6329.44	6604.11	7288.67	7733.62	5418.98	5146.06	4449.82	5433.09
mid126	SPHINGOMYELIN	2 (mz + RT)	positive	732.61	865.15	(M+H)+	8817.59	15324.6	15269.9	15608.8	276878	291019	184893	262936	167724	146610	261663	13180.3	6758.24	13691.4	7265.59	19007.5	15739.4	14031.7	25965.7	16846.6	14965.8	14970.9	17572.8	5414.84	29030.7	9065.49	7657.99	18023.4	12291.4	13576	15473.5	7007.04	8033.8	25947.2	35456.2	16618.8	13364.6	14446.1	8691.54	14788.4	15522.7	14445.3	13945.9
mid128	URACIL	2 (mz + RT)	positive	113.034	65.4355	(M+H)+	14342.6	12577.4	11049.8	11063.1	471380	448237	438756	441927	425799	432953	433299	478909	724054	477666	820467	400152	303354	416319	188051	133381	433605	283830	701020	498401	705437	334190	417653	404558	247496	281681	227501	347851	645794	441844	598064	595065	357928	307394	281945	528678	347208	523236	371686
mid131	1-methylnicotinamide	2 (mz + RT)	positive	137.07	37.64	(M+H)+	9450.3	9656.51	10177.3	10513.2	22129.8	20416.6	18160.7	18128.2	18904.5	20435.2	16995.5	17476.2	16712.5	32503.2	26260.7	16377.2	17867	20629.5	24313.9	9952.75	19128.5	15373.5	23823.5	25463.3	15013	19746	17028.3	20621.4	10583.1	14694.9	17527.3	18115.4	27510.4	12584.4	23920	27527.4	25715	13777.5	31495.8	19895.7	15424.6	14388.1	22549.8
mid134	3-hydroxybutyrylcarnitine 1 diastereomer	2 (mz + RT)	positive	248.149	106.478	(M+H)+	4656.37	4164.67	4196.67	4123.98	35832.7	37519.5	40251	36904.7	39577.1	38981.9	39357.7	68164.2	27704.4	76713.3	26947.7	19607.3	79003.6	45029.3	73328.4	54127.5	32025.4	70277.6	40997	60157.6	37995.2	37196.1	52856.4	45583.7	123961	109925	105463	55212.5	29592.8	110922	45545.3	91762.1	64247.2	45799.9	89394	29382.5	124038	34708.7	85835.6
mid135	3-hydroxybutyrylcarnitine 2 diastereomer	2 (mz + RT)	positive	248.148	131.761	(M+H)+	4683.71	4239.63	4542.75	4434.02	14014.8	14083.9	16743.2	11983.8	14188.5	12950.7	10536.1	26315.8	16667.6	13958.3	10412.3	15349.8	18379.5	12712.4	13408.6	11470.2	12888.2	16673.8	34016.2	17819.1	29333.1	11665.4	13480.5	11514.8	28676.1	29667.3	29731.8	27127.4	17017.4	30696.6	24178.6	51641.7	13705.9	20659.9	25550.8	16434.1	21139.3	20669.4	24816.5
mid137	5-hydroxy-indole-3-acetic acid (5-HIAA)	1 (mz + fragments + RT)	positive	192.065	288.146	(M+H)+	4906.07	3569.62	3721.2	3414.62	14407.4	13306.4	11966.9	12027	8628.36	11025.4	12666.1	17911.3	17458	13281	10506.5	6603.41	5659.82	10373.6	11609.4	5193.64	3326.54	5435.1	8201.25	21881.3	10867.3	11683.7	10311.3	7192.43	8909.69	10255.9	13548	5990.55	16158	10218.6	11768	7193.72	9234.49	6490.35	17204.2	4122.16	8601.65	8428.48	5293.89
mid138	5-hydroxyisourate	2 (mz + RT)	positive	185.031	34.64	(M+H)+	9238.42	5578.28	18713.8	18112.4	96919.4	95318.6	94047.5	89701.6	91727	93960.1	86798.2	77570.3	80891.4	59010.7	106536	58864.5	57677.3	86089.3	55353.4	22701.5	102466	42974.6	85654	95677	94991.7	43657.3	42623.8	57426.5	53621.2	70232.3	65703.6	47332.4	53658.5	130416	99337.5	57790.2	90780.3	61654.5	46673.8	75902.9	99734.2	72921.4	68494.7
mid139	Adenine	2 (mz + RT)	positive	136.061	62.177	(M+H)+	26839.7	17701.6	26746.6	20302.5	532386	527291	519068	512560	506387	511326	490018	467060	561086	464384	740908	430573	778819	658508	569595	186646	297731	537024	258611	383673	300734	366029	1.02262e+06	396464	780811	1.00804e+06	1.32649e+06	618347	482142	1.71037e+06	365240	1.08771e+06	1.46467e+06	514735	640312	311185	934970	294350	707893
mid140	Adenosine 3':5'-Cyclic Monophosphate (cAMP)	2 (mz + RT)	positive	330.059	213.335	(M+H)+	3246.66	2864.83	3053.97	2656.36	10498.5	9555.29	10056.7	14590.9	10865.4	9203.48	11316.8	7599	11798.2	9838.02	11107.9	8860.46	6495.18	12531.3	6744.96	4211.8	6877.3	10100.6	9082.09	11173.1	8157.67	7964.42	10086.3	8846.8	9594.51	11640.3	13036.1	10726.7	10271.4	10349.5	10209.6	6608.76	10106	6859.56	8979.95	6449.7	12606.4	6819.85	8941.34
mid146	Bis-gamma-glutamylcystine	2 (mz + RT)	positive	499.117	219.83	(M+H)+	2755.86	2984.8	3069.24	2686.08	324925	340297	331115	341990	345657	340057	345394	580391	445982	434996	526590	436819	555864	542707	381896	257873	98786.9	540526	44742.8	299746	239165	254098	566503	212547	586219	480949	532750	704866	241751	521567	368996	153913	519229	453447	479442	188561	440007	194727	817765
mid147	Butanoyl carnitine	2 (mz + RT)	positive	232.154	251.365	(M+H)+	4593.46	3573.63	2842.22	2886.23	24170.9	26101.9	25641.3	20607.2	24348.3	18029.3	15083.7	39329.5	9634.67	39969.1	16312	9325.49	33074.6	23957.2	28110.9	23610.3	31022.4	37634.9	21949.7	12133.9	14752.8	18693.8	10521.6	12628.3	72495.9	38417	79505.6	17872.9	16597.4	45873.5	30630.8	29134.8	17418.4	11622.4	56096.4	8758.83	38898.4	15093.9	23437.1
mid148	Choline	2 (mz + RT)	positive	104.107	35.565	(M+H)+	8669.48	3880.92	17080.8	15496.7	4.51046e+06	4.50408e+06	4.4692e+06	4.46074e+06	4.32452e+06	4.5002e+06	4.40913e+06	4.75518e+06	5.19266e+06	4.53601e+06	5.22737e+06	4.56949e+06	4.89048e+06	4.92317e+06	4.43393e+06	3.80885e+06	4.42042e+06	4.18881e+06	4.67119e+06	4.97227e+06	4.94396e+06	4.58101e+06	4.84473e+06	4.5711e+06	4.61511e+06	4.26131e+06	4.37609e+06	4.97364e+06	4.77828e+06	5.12506e+06	4.84388e+06	4.53525e+06	4.76e+06	4.22188e+06	4.59469e+06	4.61745e+06	5.03685e+06	4.87497e+06	4.40368e+06
mid149	Creatinine	2 (mz + RT)	positive	114.066	39.408	(M+H)+	26754.5	28079.2	57600.7	53505.9	1.96867e+06	2.02719e+06	2.06849e+06	2.02588e+06	2.00267e+06	2.11342e+06	2.14789e+06	2.72027e+06	2.98656e+06	2.85584e+06	3.15531e+06	2.77978e+06	2.90746e+06	2.8206e+06	2.54747e+06	2.00346e+06	2.74504e+06	2.5961e+06	2.8678e+06	2.77941e+06	2.65224e+06	2.74356e+06	2.79369e+06	2.51225e+06	2.6056e+06	2.67542e+06	2.70809e+06	2.78992e+06	2.74766e+06	3.01042e+06	2.8127e+06	2.64631e+06	2.73648e+06	2.46265e+06	2.73698e+06	2.51218e+06	2.79835e+06	2.78861e+06	2.89398e+06
mid150	cystathionine [M+H-H2O]	2 (mz + RT)	positive	205.063	146.135	(M+H)+	5329.23	5905.18	5310.83	5199.31	26372	30376.6	30476.9	30396.4	25837.2	31587.3	26746.9	6149.1	19611.5	44694.1	25049.8	11882.8	16879.2	10722.7	20690.3	3882.3	7998.43	4654.01	7285.51	13616.7	11530.8	13504.8	15673.5	8297.9	13594.2	31460.7	8642.74	22262.1	25177.7	23987	21720	25066.7	10143	24093.2	22112.8	5508.3	15786.7	18585.8	18975.6
mid155	Flavin mononucleotide (FMN)	2 (mz + RT)	positive	457.112	304.921	(M+H)+	3745.53	2630.77	3820.91	3617.41	72485.9	78285.7	74681.7	78065.6	80531.6	79511.6	83360.4	54749.4	71390.5	51999.2	58748.6	63124.8	54786.1	63225	46239.6	28327.8	60674.7	69036.9	70432	56420	52180.4	48076.6	63226.2	33051.4	61103.1	58691.4	108948	71794.3	46117.5	80235.8	50475	30139.3	60253.6	59457.7	59413.3	33198.4	72511.2	45327.6	62127.9
mid161	Glutamylalanine 1	2 (mz + RT)	positive	219.097	59.683	(M+H)+	6174.64	5065.12	6099.1	5971.07	61781.6	68289.1	66454.2	63992.1	59956.7	68268.6	65903.3	116954	94393.9	126166	117504	71370.2	127796	77603.6	89437.9	38800	63773.1	116816	24870.6	99727.1	71867	73831.4	134527	65972.7	121493	111968	108986	94434.1	118582	143683	96755.8	148495	111969	82663.3	128392	47277.2	121832	64162.8	144377
mid162	Glutamylalanine 2	2 (mz + RT)	positive	219.097	81.7005	(M+H)+	6076.79	6290.85	5551.46	5532.75	25326.9	21407	22066	19487.2	25078.1	25530.3	26691.2	34187.5	40738.1	37464.6	38213.9	33786.8	31809	29574.2	19326.9	11484.1	40373.4	43280	72353.2	31689.8	35810.9	23043.9	30661.2	22889.9	31341.2	27726.2	30203.9	23026.1	26725.2	45471.8	27661.9	51768.3	40758.9	18641.3	16867.7	17910.8	34448.5	23784.7	44751.5
mid163	Glutathione oxidized	2 (mz + RT)	positive	613.161	148.724	(M+H)+	2404.97	1660.36	2811.58	1402.53	969594	1.01307e+06	1.04089e+06	1.03659e+06	1.02052e+06	1.04153e+06	1.04227e+06	1.48722e+06	740675	870142	684543	510417	1.06177e+06	1.24422e+06	1.69818e+06	979142	55819.4	1.83589e+06	5254.56	884930	222666	803432	1.18054e+06	218703	1.81812e+06	2.22885e+06	2.38783e+06	1.53712e+06	472213	1.3294e+06	531494	660231	647331	1.00407e+06	1.35017e+06	136878	1.54204e+06	255822	2.00453e+06
mid164	Glutathione Reduced	2 (mz + RT)	positive	308.092	75.106	(M+H)+	3924.9	3859.73	4537.02	4069.1	1.31154e+06	1.33667e+06	1.32118e+06	1.31999e+06	1.27153e+06	1.30915e+06	1.28383e+06	135600	237110	528907	440347	219571	558071	490672	208909	603664	81159.6	162227	24187.6	463643	170345	447474	459946	500648	778033	1.27614e+06	173818	476920	375872	629026	231748	432690	98792.9	389027	668510	345427	767415	716294	197893
mid166	Glycine	2 (mz + RT)	positive	76.0384	34.64	(M+H)+	9140.95	11192.9	11459.8	11722.3	141650	94905.1	148347	104245	93724.6	100465	97084.1	152293	99138.9	169502	85940.2	133130	185020	144173	163963	198622	87702.6	135591	75335.9	130477	72618.2	319793	163832	141373	130077	139924	95987.3	184790	147086	72435.1	75922	219311	84112.9	112642	207743	128207	125363	161479	106094
mid167	Guanosine 5' diphopshate (GDP)	2 (mz + RT)	positive	444.031	77.944	(M+H)+	5535.58	6077.1	7960.35	7778.51	71118	74432.8	64979.2	72306.8	56423.4	74672.9	69308.5	111378	136537	89535.4	100729	86564	115822	128299	99719.6	46140.4	85904.9	111878	91680.7	118367	80656.9	87967.4	87946.8	46053.2	97955.2	163907	178285	92206.6	98261.1	126781	97313.7	73391.2	110809	51178	101040	30287.1	89767	60910.2	118221
mid169	Guanosine 5'monophosphate (GMP)	2 (mz + RT)	positive	364.065	76.074	(M+H)+	4517.1	3860.53	6311.63	5740.79	173798	189189	189849	191414	192545	199866	195967	59582.2	143650	91681.9	124137	84952.1	69883.9	108847	178781	46646.9	18275.3	142397	73378.5	83720.7	29723	59739.2	92600.8	158621	116700	166039	206971	152981	140777	79986.4	130521	115096	244691	105926	101336	42111.9	84613.9	20330.5	149344
mid170	Inosine 5'-monophosphate (IMP)	2 (mz + RT)	positive	349.054	75.186	(M+H)+	3963.38	3653.02	4380.15	4603.76	81738.6	89275.3	83625	86580.1	89225.1	91942.4	91168.7	103662	60562.3	40181.1	33678.2	86866.7	41565.5	75882.8	62559.4	20133	63088.2	61691.7	56403.6	58027.5	82865.4	49884	37201.7	57322.9	36550.8	100345	141650	53578.2	81222.2	52207.9	82975.2	15802.3	51400.4	28879.7	58038.8	36345.5	34629.4	23695.6	30253.6
mid172	Kynurenine	2 (mz + RT)	positive	209.091	218.185	(M+H)+	8752.82	8646.26	7909.64	8075.67	7921.18	8566.88	10496.8	9439.59	13770.2	11231.1	13135.7	8882.61	9062.57	15642.7	8612.52	6613.83	11178	6382.49	5042.79	7883.42	22999.8	7549.24	15643.2	6518.46	12486.8	7882.65	8292.48	11058.2	6686.71	8823.4	19803.5	52543.6	8005.9	8407.6	7363.17	7874.73	23017	11003.1	8847.78	15702	6781.68	11482.3	12101.8
mid173	L-Citrulline	2 (mz + RT)	positive	176.102	51.413	(M+H)+	3424.01	3175.34	2933.14	2847.31	60808.2	68577	66400.9	64517.9	65372.1	59925.9	63020.4	82129.8	90746	94201.2	94278	75928.6	81359.1	87511.5	69810	37829.5	80620.3	61478.3	51605.3	80851.4	103844	70630.5	76071.4	57707.3	71410.6	74357.6	85825.4	70371.4	78430.9	104047	85843.1	75441.8	94466.7	60228.6	86503.8	55770.3	80994.2	66133.8	103243
mid174	L-Cysteine	2 (mz + RT)	positive	122.026	38.398	(M+H)+	7484.03	5950.47	5424.03	6474.67	41437.1	35135.9	41166.9	37371.6	42587	39648	37707.1	17022.8	49178.1	35365	45997.8	45038.7	48378.9	47157.8	29868	29259.3	34160.4	14905.3	45650.6	50763.5	50106.6	47543.1	46076.3	74174.1	41875.8	26636.5	13643.2	42313.9	75124.1	47429.6	50585.9	55990.8	19926.1	38762.7	59841	67146.5	45541.5	69763.2	12878.9
mid175	L-Ergothioneine	2 (mz + RT)	positive	230.095	45.657	(M+H)+	3114.38	3293.2	3087.44	2818.91	24940.2	24190.4	22796.9	21885.7	20144.2	18352.9	18905.4	20654.4	21329.8	21799.2	20859.5	14599.3	18402.1	16510.1	17426.4	11422.9	5564.14	7950	16240.5	17342.9	14569.3	16584	19305.8	20190	16153.2	24200.6	6343	12533.7	19237.6	18259.2	20424.1	17072.1	19543	15768.4	21755.2	15389.2	15328.1	17698.5	6286.8
mid176	Leucine	2 (mz + RT)	positive	132.102	129.968	(M+H)+	12348.5	12090.9	14099.2	14118.1	848297	860820	834557	832007	806854	807999	791403	1.13571e+06	1.05759e+06	1.0724e+06	1.17912e+06	697262	722847	822682	581797	291220	1.01978e+06	739644	852224	836784	1.71911e+06	609423	1.32806e+06	756231	630375	666402	712905	605341	1.81719e+06	1.88875e+06	1.0629e+06	1.93147e+06	1.23028e+06	818024	644442	807482	826477	794993	1.35072e+06
mid177	L-glutamic acid 5-methyl ester	2 (mz + RT)	positive	162.076	58.922	(M+H)+	4542.33	4444.21	3321.82	4200.79	261842	267141	261848	262269	265460	260972	263094	578341	303359	360555	308563	293791	446942	409698	429370	396195	291789	457858	273732	363384	275800	388546	444487	256592	528161	413556	637377	415345	321252	454736	370278	406803	547915	418598	481569	164806	633741	373654	623524
mid178	L-Serine	2 (mz + RT)	positive	106.049	34.6495	(M+H)+	6872.94	10115.7	12405.3	10996.7	87130.6	92491.8	99215.3	65636.8	68001.9	93874.2	68971.4	67876.6	138901	89523.2	83611.3	88009.4	82222.7	77909.4	144285	136540	89532.6	89945.7	88082.3	68134.2	110412	126280	108044	117617	127759	88362.1	108788	140382	134150	59133.7	71165.8	111010	123867	66713.6	87442.4	92940.7	52366.6	90204.1	77956.6
mid180	LysoPC(17:0)	2 (mz + RT)	positive	510.354	702.809	(M+H)+	6328.49	23139.5	13183.1	14586.7	17207.7	17349.5	14889.7	15315.4	11083.2	17328.6	21344.7	11421.9	6616.07	12424.1	10432.4	16253.6	13568	6376.6	24350.8	6404.78	12387.4	11747.7	14610.7	4232.61	19782.5	5686.85	6058.6	12944.6	9015.71	11635.4	12532.7	6020.36	9221.04	19029.6	40376.7	21936.4	11764.1	11791.9	6196.48	11616	7347.27	12200	11427.7
mid181	LysoPC(18:1) 2	2 (mz + RT)	positive	522.356	688.547	(M+H)+	9380.66	8979.37	19865.2	18459.9	469811	540944	337686	489943	300156	275993	523904	21404.4	15711.7	32040.9	25071.2	48967.5	43840.5	20849.5	72138.6	21525.9	45259.5	39935.4	38552.9	9718.2	55888.2	20264.7	21018.6	57335.7	24722.8	17008.5	33048.9	13446.7	20948.4	59695.7	91746.3	52002.7	29753.8	33167.2	24315.8	22725.5	22044.7	36443.8	36715.4
mid182	LysoPC(18:2) 1	2 (mz + RT)	positive	520.339	637.492	(M+H)+	10153	12688.8	13708.4	14104.1	33502.3	42131.1	33982.6	42392.8	25986.3	35060.5	46039.6	13731.6	8892.16	13786.8	7934.41	22420.8	19185	9362.85	31159	9246.99	19079.3	8426.53	16335.3	6974.11	17312.6	11501.6	12478.8	14503.6	10947.4	12848.4	15212.9	10058.5	9956.96	21486.4	35315.2	22896.5	18400.9	15355.9	12575.7	13548.4	11607.7	14990.6	13072.8
mid183	LysoPC(20/4)	2 (mz + RT)	positive	544.34	638.24	(M+H)+	6183.4	6064.9	13109.4	11290.9	112719	113135	71563.6	98242.8	61217.5	58904.6	100108	12261.2	10401.4	11325.2	10336.1	22241.5	21045.6	11984.4	31936.5	12213.2	33344.9	16591.3	17559.9	7118.04	22346.9	10548.7	13258.5	14473.3	13697.3	9525.15	13865.7	5455.83	11320.7	22675.2	32374.6	20969.4	21475.8	11569.9	12344.1	11483.6	11711.2	15379	11684.3
mid187	maleic anhydride	2 (mz + RT)	positive	99.0067	68.693	(M+H)+	58865.6	50897	46744.8	43876.6	109425	114835	120649	116859	118522	111418	113377	152417	156841	140774	151706	144329	144323	160941	131802	92483	148362	132136	143769	157654	144213	140886	134323	111166	148784	154085	170262	142407	142823	180333	153405	117450	173985	119374	158062	113712	171335	134822	164380
mid189	Methionine	2 (mz + RT)	positive	150.058	70.436	(M+H)+	5689.46	5449.79	4157.37	4419.57	1.20786e+06	1.20215e+06	1.22159e+06	1.21049e+06	1.15306e+06	1.16113e+06	1.13399e+06	1.45733e+06	1.49802e+06	1.45249e+06	1.7141e+06	1.17964e+06	1.25232e+06	1.24597e+06	876014	483518	808201	910702	1.59899e+06	1.28161e+06	1.49626e+06	951428	1.38637e+06	1.0758e+06	979662	818600	839980	1.01117e+06	1.59523e+06	1.53735e+06	1.41672e+06	1.51427e+06	1.70539e+06	1.20429e+06	848812	1.1308e+06	1.24944e+06	1.09055e+06	1.64114e+06
mid190	Myo-inositol	2 (mz + RT)	positive	181.069	34.899	(M+H)+	8550.74	7807.93	7875.66	8581.37	24079.2	26317	25907.6	26803.1	29187.8	28479.9	26396.9	22876.6	22098.5	37128.3	17978.2	38768.2	39026.4	25917.2	54983.9	78200.3	29825.3	42631.5	13782.9	22336.6	18204.3	65623	45394.2	36156.6	41899.6	36320.7	38646.2	60053.3	40039.2	11958.2	16262.5	35731	18575.7	38836.4	55280.9	33851.9	16949.2	27608.9	25929.4
mid191	Myristoryl carnitine	2 (mz + RT)	positive	372.31	546.653	(M+H)+	4234.66	3672.4	4227.88	4128.97	34362.1	36992.4	22869.2	36298	17592	19515.5	28232.2	1534.14	1554.44	2766.99	3448.09	3313.4	4020.97	2025.08	12387.8	1961.17	4270.54	5090.66	1579.85	1256.91	5160.36	2598.65	2125.16	6549.4	2142.27	4720.33	4778.92	933.687	3518.69	5722.72	16837.5	9340.19	4474.93	3070.25	5926.95	4236.05	1375.08	5049.66	4028.98
mid192	N-A-acetyl-L-ornithine	2 (mz + RT)	positive	175.107	47.907	(M+H)+	7397.11	6381.43	5291.01	5757.52	70159.5	73471.7	74435.1	70596.2	72505.4	77116.5	69227.5	66202.3	79366.7	66458.7	74403	74721.7	73679.8	68488.3	51157	36688.5	51736.5	73477	126873	70099.8	71641.8	56310.5	64406.8	48647.8	59563.3	68458	80901.3	62790.4	78580.5	84573.6	74138.1	60488.5	98708	59397	66740	66445.1	71783.6	60419	86567.7
mid195	N-acetyl-L-glutamine	2 (mz + RT)	positive	189.086	66.938	(M+H)+	6435.48	5801.42	5231.83	6139.02	13198.8	15048.8	18696.5	18304.6	19298.3	10302.8	10322.3	30084.7	15886.2	13284.4	23296.5	13612.5	17728.5	15263.2	8467.85	12258.1	27111.7	14707.4	53282.1	23978.8	12830.8	15531.6	13777.5	13374.6	22007.4	17885.3	9864.08	14372.3	24226	10719.2	13186.8	11317.5	20232.4	9024.88	17143	12044.3	25871.2	18977.5	16099.6
mid196	nicotinic acid	2 (mz + RT)	positive	124.038	87.686	(M+H)+	10804.1	9266.42	6929.31	7435.52	19930.4	23222.9	17192.1	24978.8	25413.7	18989.1	22599.9	29907.8	21355.5	18282.7	27768.2	21574.7	16631	24296.9	18907.4	18992.7	20564	12496.4	19320.8	31720.6	24950.8	21944.4	29297.2	18866.4	29248.4	25620.6	28180.1	22007.1	23206.2	25831	27705.2	25389	27707.7	23041.6	21408.4	23373.6	26488.3	27853	24491.6
mid197	N-α-acetyl-L-arginine	2 (mz + RT)	positive	217.129	67.687	(M+H)+	25400	20350.4	13762.7	9887.43	352424	342234	386286	340215	389497	335649	382166	386073	494747	359852	451534	390983	465306	448931	435854	190000	383326	333221	389356	334560	478212	322528	376189	334519	378013	394299	371955	405504	413602	527899	401973	297215	464104	310346	308619	308532	371036	330399	577671
mid198	O succinyl-L-homoserine	2 (mz + RT)	positive	220.081	92.197	(M+H)+	3405.41	3712.31	3469.04	3640.66	10727.5	8111.68	9080.2	8587.18	12089.5	8415.78	9320.17	16707.2	16205.1	23278.8	22159.6	7160.29	11577.3	16141.2	9036.66	2765.69	5020.72	7431.07	4228.2	18069.8	9411.09	9504.5	12683.5	6660.79	7673.15	12920.9	11224.6	8880.1	20245.2	13649.3	15837.1	22661.8	16256.8	9145.87	10978.5	5097.41	12108.2	9213.13	15972.7
mid199	oleoyl ethanolamide	2 (mz + RT)	positive	326.304	721.328	(M+H)+	6347.82	4140.28	5400.84	5571.95	8819.28	6938.83	5585.73	4861.59	7561.57	4997.79	8352.56	4470.74	2959.93	4784.09	5932.67	5420.72	4017.82	3443.66	6350.39	2602.85	4387.97	4722.68	4864.32	2765.13	9437.03	3595.21	2527.03	4978.9	2155.46	4882.15	4423.67	2645.17	3521.22	8368.09	14240.5	8874.8	4412.85	4821.63	3412.13	5049.61	3411.6	4817.22	4655.91
mid200	Ophthalmic acid	2 (mz + RT)	positive	290.134	100.465	(M+H)+	4068.82	4387.08	3769.75	3640.42	30322.9	29022.3	30560.2	28944.8	26298	33023.8	28879.8	66738.1	45648	29321.3	35894.7	25648.7	49349.8	56372.1	41120.4	30483.8	18209.9	77160.1	5590.97	55713	21793.6	28843.2	46439.9	12273.9	78852.7	67842.8	106624	51247.6	25751.4	82107.5	27122	33550.7	60848.6	20681.9	51580.4	10598.6	79071.4	21702.1	94771.9
mid201	PA(20:5/22:0) or PA(22:0/20:5)	2 (mz + RT)	positive	779.558	859.63	(M+H)+	7442.45	8949.82	12705.2	9839.96	297455	313737	297331	324766	279691	274776	346778	9451.12	10734.8	8683.62	10692.3	12701.3	12589.4	12158.3	10740	13433	11940.2	9404.41	13230	7309.56	9275.16	11937.3	12717.8	15154.9	12706.4	8218.58	7791.94	10873.6	11651.2	9147.39	6788.15	11125.3	8058.17	13158.3	11751.9	8421.03	11542.5	10058.7	10559.7
mid202	PC(36:2)	2 (mz + RT)	positive	788.607	863.155	(M+H)+	8130.39	19280.1	12322.3	11074.6	79020.9	92772.2	68648.8	97436.1	59210.9	53290.1	86282.5	11704.9	6016.19	10846.2	9853.92	14690	14662.5	9450.62	20329.2	8842.85	12291.4	11872.4	10847.1	4669.32	18300.7	7335.88	7614.79	13037.1	8945.57	10328.7	11859.3	4088.25	9673.31	19411.5	30499.8	18185	9691.92	13150.6	10990.4	11247.6	10806.7	12600	10702.1
mid203	PC(O-16:0/0:0)	2 (mz + RT)	positive	482.36	701.804	(M+H)+	16828.5	13712.8	32257.6	34722.7	47320.9	51401.4	35670.2	52605.1	28744.5	32382.4	58390.1	37630.3	8316.36	34839.6	16279.6	44603.7	38980.4	21191.8	98526.6	15790.7	32411.2	31763.7	23038.3	9861.52	44647.8	21163.9	17324.9	33287.7	17374.7	29638	31215.9	9207.11	19038.2	57846.7	85929.7	51375.8	32303.5	29737.5	22638.1	31230.1	15709.4	31031	4041.07
mid204	PC(O-18:1): octadecenyl-sn-glycero-3-phosphocholine	2 (mz + RT)	positive	508.375	713.07	(M+H)+	8385.23	10866	14203.7	14404.9	27744.2	32325.3	24831.6	32921.3	18780.3	18773.7	32680.9	11628.2	4203.52	11492.5	6967.01	17735.2	15724.3	9211.4	43328.4	6441.21	12382.5	13463.4	8760.12	5701.75	17496.7	10357.7	7629.99	13948.5	7968.22	12574.4	12125	6084	7452.59	22134.8	38995.6	20880.5	12164.7	13128.6	10417.7	13440.7	7330.81	14657.7	12771.2
mid205	PE(P-16:0/18:1) or PE(O-16:0/18:2) [M+Na]	2 (mz + RT)	positive	724.525	898.902	(M+H)+	11251.5	26626.5	27629.5	25686.4	117328	134716	82581.5	111005	75421.3	60726.3	100502	27991.1	17006.2	25025.7	22148.8	34428.4	29534.2	27563	38455.6	27393.5	25759	25266.9	29142.3	19193.8	42450.8	23890.2	22921	29327.7	22105.5	26275.4	27687.3	10998.3	22569	41056.7	44874.8	35453.1	24311	28296.6	21480.9	28584.1	29036.8	29430.1	26044.6
mid207	Pyridoxal 5'-Phosphate	2 (mz + RT)	positive	248.032	97.698	(M+H)+	4828.6	5374.41	5764.25	6096.32	126818	132625	140945	133961	134013	146934	140198	196059	153942	187412	125984	156448	175390	173811	166636	83751.1	180241	70663.2	168368	118811	137446	142924	171232	129660	172960	196909	106181	157691	135984	208145	169053	79554.4	152735	88609.7	177932	130985	163682	170831	139361
mid208	Pyridoxamine-5'-Phosphate	2 (mz + RT)	positive	249.063	37.1555	(M+H)+	4288.91	3536.75	3918.21	4604.22	16862.2	17244	11352.2	14713.9	9493.42	15327.9	13249.9	17648.9	29681.7	15089.7	27871.2	24055.8	21611.5	18642.4	10539.1	16459.1	12437.4	20971.1	17307.4	8231.32	14090.8	14289.2	19746.7	17065.5	17573.7	17487.7	23627.5	19947.7	22626.1	21081	13550.8	24509	19651.1	20486.4	16588	18180.2	16595.9	11223.6	19969.5
mid210	S-(5'-adenosyl)-L-methionine	2 (mz + RT)	positive	399.144	38.15	(M+H)+	2477.32	2032.23	2308.36	1856.54	101549	105129	106715	101304	97351.9	103270	102181	143845	161254	129737	124386	124400	151315	135315	94527.8	83120.3	87292.8	157281	114987	120606	108142	108297	132834	89482.3	126649	139262	171447	131625	102478	150754	104023	110657	145942	74355.5	109047	69664.5	150232	91306.4	116220
mid212	S-Cysteinosuccinic acid	2 (mz + RT)	positive	238.037	45.129	(M+H)+	6714.21	7623.66	8008.36	7667.12	43053.3	41571.1	39871.3	42841.5	46702.7	47075.9	42484.7	60666.9	65153.5	50634.7	90284.4	75885.9	102518	60305.8	48908.9	63408.9	136315	58104.4	60742.2	68462.6	67848.5	52410	85135	77931.1	98580.1	83031.2	78996.6	62486.4	75836.8	75464.1	68106.4	63349.2	79372.3	40990	90824.1	32462.5	74615.2	56311.1	71366.3
mid213	S-Lactoyl glutathione	2 (mz + RT)	positive	380.112	203.569	(M+H)+	2134.71	2521.77	3414.39	3809.33	47758.4	47664.3	53175.4	45980	46917.6	54521.9	54124.2	80853.1	113238	363111	111914	61602.9	52436.3	42756.4	61211.2	34622.2	6270.83	142001	35479.7	28011.3	31743.9	21824.6	135971	20684.4	56217.7	61162.8	76547.3	75871.5	33353.5	37897.7	52369.4	55627.6	36408.8	66713.5	30373.1	128050	25070	66531.7	54532.4
mid215	Succinyladenosine	2 (mz + RT)	positive	384.115	251.614	(M+H)+	3119.15	2383.08	2714.47	2485.17	216515	230915	227262	228603	222073	224470	237188	454133	403334	288366	328951	375167	356403	333718	258122	187632	364935	335297	409421	377390	365543	363587	386522	239192	449377	659969	642491	284639	343327	490465	321292	318491	289154	182158	309432	208555	457138	311847	423231
mid216	Taurine	2 (mz + RT)	positive	126.021	34.89	(M+H)+	5315.12	7047.89	7303.89	8024.01	191122	179234	179273	186571	179893	185864	183240	155741	189386	182252	159727	197012	182271	168850	279170	339413	204019	194425	143103	186021	149372	260164	231242	247717	236577	202637	220121	261434	229875	96798.1	145603	183175	128287	206555	259334	202428	156641	166960	161270
mid217	Thamine monophospate (TMP)	2 (mz + RT)	positive	345.077	38.655	(M+H)+	3212.74	2655.16	2434.73	2744.72	31185	33863.1	30705.4	31378.7	31270.9	29935.9	33863.4	38730.9	48396.2	46261.4	45279.7	46226.2	47883.4	42546.7	29022.5	22167.1	41180.4	44348.2	56260.2	36409.2	36879	39341.4	45214.2	29308.5	36090.1	36881.6	42895	42002.5	39592.6	44777.8	34970.4	39217.8	47848.4	29367.6	38989.3	29468.8	41041.7	37377.7	43193.2
mid218	Thioproline / L-4-Thiazolidinecarboxylic acid	2 (mz + RT)	positive	134.026	44.63	(M+H)+	5774.57	6887.97	6787.5	6676.17	312680	321695	315871	322292	314190	324879	303516	265866	266589	293658	193175	248455	241284	329563	257023	148582	316183	168111	342112	262810	324482	292305	229878	293287	245157	166634	173986	199501	220391	339054	300578	249553	256193	207328	209072	317738	257824	317476	205920
mid219	Tyrosine	2 (mz + RT)	positive	182.081	110.225	(M+H)+	3967.18	6068.68	5489.52	7402.23	754728	777151	788763	793118	756453	783629	773041	950754	1.04859e+06	1.11404e+06	1.1497e+06	734457	983585	828414	674512	379836	948610	706892	1.44356e+06	816092	844494	621236	836019	590670	706941	598305	729100	635916	996672	1.11031e+06	844933	909157	1.29802e+06	673525	574197	637679	939989	726899	1.11846e+06
mid222	Uridine 5' diphosphate UDP	2 (mz + RT)	positive	405.009	44.381	(M+H)+	6392.93	5628.62	5717.56	5236.33	23004.3	26342.1	19296.7	27752.2	15229.3	21557.7	18180.7	28232.8	12882.2	27448.4	12102.2	17573.9	26673.6	30694	45145.5	30622.2	25427.1	36283.9	13754.4	25586.8	17006	31503.5	23234.8	16297	38786.5	37618.9	44437.3	31061.8	14317.4	24341	16498.8	21572	19587.3	18317.6	35982	20357.6	28104.5	23288.3	12740.2
mid224	Uridine 5-diphospho-N-acetyl-glucosamine(UDP- GlcNAc)	2 (mz + RT)	positive	608.089	44.44	(M+H)+	2928.65	2764.34	2474.93	1521.18	63114.4	66911.8	66461.8	66977.5	59857.6	58732.6	61630.6	83762.7	53345.1	83091.1	44986.9	67222	96712.4	92463	99053.8	85925.3	64227.9	102922	34311.6	88740.4	35448.8	87925.7	68404.8	53422.2	113544	126130	144722	100458	52817.4	76568.5	43730.7	52034.3	86337.9	52836.9	121872	47958.4	96405.5	51206.6	76092.5
mid226	β-Nicotinamide adenine dinucleotide (NAD+)	2 (mz + RT)	positive	664.117	121.2	(M+H)+	2107.5	2170.39	2364.86	1210.85	159912	163236	159044	165151	159934	154561	153826	325491	334351	255352	223752	184427	320162	308166	242203	187121	380428	279450	159061	166587	278988	240929	222585	147918	501157	325619	385556	286489	223552	402262	300567	160302	178736	129607	370751	192725	375084	331080	255759
[truncated: 7 more columns]

## Sheet: PFC
							blank	blank	blank	blank	QC	QC	QC	QC	QC	QC	QC	MTD	MTD	MTD	MTD	MTD	MTD	MTD	MTD	MTD	control	control	control	control	control	control	control	control	control	control	control	QTP+MTD	QTP+MTD	QTP+MTD	QTP+MTD	QTP+MTD	QTP+MTD	QTP+MTD	QTP+MTD	QTP+MTD	QTP+MTD	QTP+MTD	QTP
Name	Annotation	Annotation level	ESI	mz	RT	Adduct	blank1	blank2	blank3	blank4	QC1	QC2	QC3	QC4	QC5	QC6	QC7	Rat10_1_1_2-D,6_01_8157	Rat15_1_1_2-D,3_01_8153	Rat18_1_2_2-F,3_01_8172	Rat2_1_1_2-C,3_01_8144	Rat21_1_2_2-A,6_01_8129	Rat29_1_2_2-C,1_01_8142	Rat3_1_3_2-B,6_01_8138	Rat31_1_31_2-D,8_01_8159	Rat7_1_3_2-D,5_01_8156	Rat10_1_3_2-B,7_01_8140	Rat12_1_1_2-B,8_01_8141	Rat13_1_1_2-D,1_01_8151	Rat25_1_2_2-A,8_01_8132	Rat27_1_2_2-E,3_01_8162	Rat30_1_2_2-A,2_01_8125	Rat32_1_2_2-E,6_01_8166	Rat4_1_3_2-B,4_01_8136	Rat5_1_1_2-E,2_01_8161	Rat6_1_3_2-C,8_01_8150	Rat7_1_1_2-D,4_01_8154	Rat11_1_1_2-C,4_01_8145	Rat12_1_3_2-A,5_01_8128	Rat19_1_2_2-F,1_01_8169	Rat2_1_3_2-E,4_01_8164	Rat22_1_2_2-A,1_01_8124	Rat24_1_2_2-F,2_01_8170	Rat28_1_2_2-C,6_01_8148	Rat4_1_1_2-D,7_01_8158	Rat6_1_1_2-E,1_01_8160	Rat8_1_1_2-F,4_01_8173	Rat8_1_3_2-C,2_01_8143	Rat1_1_1_2-A,7_01_8130
pfc1	7-Hydroxyquetiapine	2 (mz + fragments)	positive	400.169	315.497	(M+H)+	2825.65	2843.06	2424.23	2908.46	25935.7	26399.8	26325	27245.7	27739	29961.7	28467.2	4495.89	3017.51	3961.51	3663.86	4181.62	4315.68	4676.68	3373.14	4738.66	4362.03	3619.24	3451.29	3783.54	3920.92	3428.3	3215.01	4186	3493.1	5134.15	3515.59	2929.19	154461	122125	71242.9	118284	77849.2	57436.6	5570.26	95427.8	35880.5	129475	56158.5
pfc2	Methadone	2 (mz + fragments)	positive	310.217	441.091	(M+H)+	5565.7	4936.35	5570.32	6372.59	337616	368860	352310	358407	360515	359553	364935	414179	706548	1.14325e+06	1.5949e+06	1.46319e+06	128283	515128	1.66599e+06	990826	5856.1	5792.24	5336.12	3668.61	5818.97	5837.58	6925.52	4090.95	5031.37	3808.28	4783.1	5542.8	504882	596223	88320.5	865850	563271	435776	24555.6	703400	527481	435132	4793.43
pfc3	N-desalkylquetiapine/Norquetiapine	2 (mz + fragments)	positive	296.121	416.487	(M+H)+	4193.01	3776.76	4644.12	4581.19	34391.4	36925.6	36389.9	36444.8	35584.2	37827.8	38396.6	4441.23	4358.37	4281.44	4241.43	4641.75	2676.32	2653.59	3956.93	2640.27	2312.47	4888.7	3987.96	4209.67	4096.01	4710.05	3992.51	2460.76	4313.52	2338.76	4327.82	4416.49	238282	221695	96135.8	303769	149325	108387	5729.92	115096	56209.7	220761	45513
pfc4	O-desalkylquetiapine	2 (mz + fragments)	positive	340.147	417.782	(M+H)+	4676.13	4544.88	5552.12	5785.39	20465	22783.4	21700.8	23200	21485.3	22976.5	23174.3	4678.33	4903.91	4687.97	4352.86	4932.27	5376.59	4718.59	4704.31	5058.84	4876.95	4673.2	4546.37	5328.96	4347.46	4788.35	5105.85	4362.12	4658.03	4718.35	5154.94	5274.43	147916	103178	39816.4	135848	63148.5	32455.1	5593.5	66063.1	20327.2	119532	64071.5
pfc5	Quetiapine	2 (mz + fragments)	positive	384.175	420.444	(M+H)+	14627	10061.7	11500.7	11433.6	771082	835346	776449	769863	798812	782732	797906	11544.1	23058.2	10828.7	5448.99	10370.2	24806.8	21478.1	10611	23997	19852.4	10892.1	10293.1	15117.6	10972.9	11675.2	9981.91	24159.2	3551.44	8440.84	10870.4	11932.8	2.37285e+06	1.81158e+06	403049	2.24028e+06	1.9222e+06	714156	143187	2.31426e+06	1.05985e+06	4.56462e+06	1.90458e+06
pfc6	quetiapine sulfoxide	2 (mz + fragments)	positive	400.169	368.721	(M+H)+	3852.49	4081.08	3616.27	3595.94	17811.6	15968.1	12221.4	16867.5	17095.1	16008.1	19026.1	4458.43	5229.23	4575.77	4442.17	4864.27	5320.87	5989.03	4329.44	5246.01	5074.46	4368.67	4398.11	4312.11	4466.08	4563.29	3899.78	4752.12	4857.97	5232.51	4147.64	3191.72	92881.3	55066.7	18102.2	84696	62664.8	18339.8	4527.63	51654.2	10847	83031.3	35481.6
pfc7	2'-Deoxycytidine	1 (mz + fragments + RT)	positive	228.097	80.238	(M+H)+	3387.01	3239.86	3018.34	2971.97	31805.9	34424.1	34202.2	32156.5	34220.7	32741.8	28623.6	31414.8	35016.7	40731.2	35796.6	34876.2	25384.9	30836.6	29046.3	23601.6	35015.7	33456.1	25140.4	24581.7	29956.6	31661.1	23879.2	23928.6	31016.6	29728.1	19074.1	3145.83	32911.2	26782.5	22683.7	26249.1	37343.5	37039.5	3450.48	20991.9	29680.4	42289.9	33564.7
pfc10	5'-Methylthioadenosine	1 (mz + fragments + RT)	positive	298.097	275.257	(M+H)+	3674.71	3285.78	3256.88	3094.53	38988.6	41465.5	41115.1	40019.3	37423.3	40981.9	37707.1	25573.9	11406.1	13302.5	2018.44	17285	6682.35	27709.2	18230	23429.3	33075.3	11861.5	28498.4	40834.9	29279.4	34542	43507.9	16808.8	25262.6	24388.7	31326.9	2586.94	29613.5	12802.5	19764.5	19566.1	24336.1	21502.6	3181.71	19109.3	23312.8	5617.43	25649.2
pfc11	Acetyl-L-carnitine	1 (mz + fragments + RT)	positive	204.123	71.6815	(M+H)+	3188.07	3266.95	3007.45	2694.23	173406	179912	161713	164709	160099	169497	167096	191716	203258	194654	459007	128858	220676	164207	157741	170383	134978	214779	230210	170322	158461	190528	85339.3	265041	118674	158677	162121	2571.01	174893	218259	191281	122266	156342	218127	5321.96	159992	197509	160406	133987
pfc12	Adenosine	1 (mz + fragments + RT)	positive	268.104	209.219	(M+H)+	3509.73	2997.9	3072.7	2767.81	31075.5	34873.3	31383.9	32217	29860.9	31462.1	33661.9	57120.9	18607.3	42488.7	9675.81	36908	144219	21824.6	11278.7	34172.2	38257.2	52504.2	49211.4	51449.2	36858	40525.4	41040.2	25120.2	51877	25388.9	26870.9	3169.65	25009.7	31827.3	33471.4	27351.1	41372.5	77462.4	3408.01	23343	29383.7	40110.6	57021.7
pfc14	Adenosine 5'-diphosphate	1 (mz + fragments + RT)	positive	428.037	52.472	(M+H)+	6059.2	5190.22	5952.68	4727.4	201352	217394	216144	246203	179446	221941	190907	213335	166747	148341	68477.5	233159	135708	233749	190170	249324	215020	146310	185916	176534	170016	190737	250673	172736	222185	65702.6	329171	5975.8	233149	179982	146207	190054	221744	175123	6895.45	271451	210037	120245	263284
pfc15	Arginine	1 (mz + fragments + RT)	positive	175.118	34.2415	(M+H)+	5692.47	4812.34	3011.39	3301.98	72881.6	69415.1	82620.7	74101.7	76222.9	75623.6	80208.7	67480.4	66647.5	69615	207627	57079.6	46299	80762.7	59781.6	63209.1	81163.3	60621.3	68073.5	73002.3	66327.4	65584.8	66202.5	75822.5	66153.2	76020.6	54448.1	4295.75	58587.8	66068.8	73134.4	63522.1	81601.1	60574.2	21352.2	52154	54190.8	65777.2	68603.2
pfc16	Choline	1 (mz + fragments + RT)	positive	104.106	35.907	(M+H)+	3734.35	3534.36	3300.79	3216.52	1.08416e+06	1.07008e+06	1.07277e+06	1.07862e+06	1.08422e+06	1.08938e+06	1.17431e+06	1.08286e+06	1.0877e+06	1.26159e+06	1.36122e+06	996140	832251	1.07584e+06	1.15533e+06	1.00554e+06	981228	917652	1.00555e+06	1.00262e+06	1.05646e+06	931188	1.0076e+06	1.0015e+06	1.0997e+06	919759	935979	3740.35	1.04645e+06	1.17122e+06	963135	1.06349e+06	1.11302e+06	1.13982e+06	58946.5	1.01322e+06	1.04641e+06	1.06851e+06	1.00484e+06
pfc18	Creatine	1 (mz + fragments + RT)	positive	132.077	42.167	(M+H)+	8051.51	8938.59	5699.1	5784.66	6.40148e+06	6.21438e+06	6.02128e+06	6.14227e+06	6.16515e+06	6.07528e+06	6.20327e+06	6.20836e+06	6.3353e+06	6.25777e+06	6.29594e+06	6.42165e+06	5.74325e+06	5.82195e+06	6.1301e+06	5.77108e+06	5.80573e+06	6.09332e+06	6.13206e+06	6.10665e+06	6.20164e+06	6.41414e+06	6.09544e+06	5.98406e+06	6.11194e+06	5.67989e+06	6.23946e+06	7216.95	6.1529e+06	6.0847e+06	5.81014e+06	6.31144e+06	6.1003e+06	6.37194e+06	1.01711e+06	5.91514e+06	6.27747e+06	5.76966e+06	6.21835e+06
pfc19	cytidine	1 (mz + fragments + RT)	positive	244.093	63.671	(M+H)+	3225.86	3484.08	2472.22	2711.31	154988	169762	164016	158196	160050	157314	156062	109892	119532	189675	202325	102123	33552.3	125168	77492.6	58422.1	141019	97046.5	104368	107488	85206.9	93199	64999.9	96294	90576.8	124517	52928.8	3311.9	122862	133381	50593.6	74227.4	100944	138633	3912.57	55311.2	90969.1	187362	91137.2
pfc21	D-Aspartate	1 (mz + fragments + RT)	positive	134.045	69.419	(M+H)+	3879.98	4586.23	4730.41	5342.83	3.90752e+06	3.92987e+06	3.79594e+06	3.90012e+06	3.81458e+06	3.83965e+06	3.88835e+06	3.81898e+06	4.13478e+06	4.08233e+06	3.61181e+06	4.00431e+06	3.50872e+06	3.75327e+06	3.66934e+06	3.52802e+06	3.67725e+06	3.66451e+06	3.90944e+06	3.74827e+06	3.99268e+06	3.97712e+06	3.6627e+06	3.61756e+06	3.90481e+06	3.43587e+06	3.86557e+06	4104.06	3.94906e+06	4.09273e+06	3.74638e+06	4.02656e+06	4.00705e+06	4.08655e+06	220817	3.67685e+06	4.05542e+06	3.76018e+06	3.89071e+06
pfc25	Glycerophosphocholine	1 (mz + fragments + RT)	positive	258.11	37.416	(M+H)+	2398.59	3003.96	2452.06	2306.19	98271.2	103079	104104	104284	102447	97257.8	105086	87020.8	52557.2	48579.9	63376.5	74222.3	29542.8	74535.6	76306.2	160659	55545.5	44103	76804.2	44260.3	51345.3	54423.9	81037.5	50619.3	47774.4	61146.4	86742.8	2827.29	38821.5	52829.8	41020.5	99696.5	239247	53113.7	9791.21	107904	60234.5	29952.8	294177
pfc26	Guanosine	1 (mz + fragments + RT)	positive	284.099	210.23	(M+H)+	2856.96	2695.67	2428.93	2477.34	178502	188018	184838	178249	189130	182967	187631	122585	166153	137759	94868.2	130543	52588.7	150425	114553	96373.8	153310	183093	152507	171012	123854	118053	75598.5	128390	109807	234663	90266.4	2665.5	99574.4	140638	118771	107770	146543	141029	5392.12	106838	113769	119058	124271
pfc28	Histidine	1 (mz + fragments + RT)	positive	156.076	34.5685	(M+H)+	5409.97	4504.5	3589.99	3211.13	60524.5	61921.1	63426.5	60917.3	67180.7	64820.3	64812	61589.1	62146.8	64836.4	96688	63964.8	50254.5	63263	62652.3	59803	63450.8	50498.7	65105.6	69791.3	70251.7	57454.4	60853.1	60666.2	62603.3	54798.1	52242.2	3713.31	60368.1	67583.1	64561.2	67190.4	68728.5	68501.9	12811.7	58363.4	57268.2	54581.8	59608.3
pfc32	Isoleucine	1 (mz + fragments + RT)	positive	132.101	120.442	(M+H)+	9021.08	8837.18	5394.34	5972.28	82824.2	82473.4	78484	80807.7	77958.1	85368.4	81022.5	68378.1	68981.5	75843.1	274304	63166.6	62573	86642.1	69740.1	82015.4	79984.8	85507.2	64945.6	64736.5	73070.6	75887.9	60802.4	86348.2	79728	66469	57490.8	6951.76	73188.4	87712.7	74444.2	96908	118862	65301.7	7658.25	55418.1	63397.4	81991.4	71184.9
pfc34	L-beta-Homoproline	1 (mz + fragments + RT)	positive	112.074	48.51	(M+H-H2O)+	9885.48	5895.33	4463.2	4786.76	80902	86875	87974.8	85251.1	88279.7	83046.8	88943.2	69421.1	71737.9	89684.3	63979.1	89038.6	76839.9	80812.8	84609.1	66685.5	73479.5	48035.9	69900.2	133988	97924.1	85195.4	92298.5	73167.3	71308.2	53503.8	58849.4	5926.53	77635.1	101905	67738	94675.1	96910.2	95282.1	6457.41	69759.4	75605.4	80046.3	62140.9
pfc35	L-Carnitine	1 (mz + fragments + RT)	positive	162.112	38.3395	(M+H)+	4173.19	3468.11	2703.53	3006.3	687099	702183	691466	687863	694765	700843	735958	697419	600564	670932	741563	669891	533022	622401	621087	648769	766480	680500	626049	696334	640865	670476	664447	658949	748931	645438	669123	3188.18	629564	631449	636693	698295	696056	632882	44975.6	666175	703006	626756	699275
pfc36	L-Glutamic acid	1 (mz + fragments + RT)	positive	148.06	37.424	(M+H)+	4435.22	3724.31	3008.96	3424.07	1.65741e+06	1.72452e+06	1.6632e+06	1.68702e+06	1.65091e+06	1.68746e+06	1.72749e+06	1.89829e+06	1.53004e+06	1.35241e+06	662401	1.56416e+06	1.47113e+06	1.64315e+06	1.56078e+06	1.45595e+06	1.7393e+06	1.2773e+06	1.71732e+06	1.656e+06	1.71303e+06	1.88657e+06	1.82005e+06	1.57988e+06	1.89031e+06	1.42576e+06	1.6602e+06	3818.59	1.63179e+06	1.25067e+06	1.57599e+06	1.53274e+06	1.43564e+06	1.56673e+06	157893	1.66814e+06	1.62164e+06	1.34703e+06	1.9342e+06
pfc37	L-Glutamine	1 (mz + fragments + RT)	positive	147.076	35.933	(M+H)+	6995.75	6240.83	3956.63	4558.99	1.09962e+06	1.10013e+06	1.03487e+06	1.0797e+06	1.02203e+06	1.04018e+06	1.04751e+06	872126	933753	1.05756e+06	1.13389e+06	1.1014e+06	866154	1.02142e+06	1.16347e+06	835901	869725	908594	1.06284e+06	1.52217e+06	1.14283e+06	1.0167e+06	847478	850513	930473	615101	763329	4821.64	976369	1.10358e+06	786939	1.08467e+06	1.0577e+06	1.13939e+06	169690	886054	776931	932253	907728
pfc39	L-Palmitoylcarnitine	1 (mz + fragments + RT)	positive	400.342	594.65	(M+H)+	5570.99	5797.58	6595.42	5481.53	39295.9	50712.6	43500.8	49851.2	41216.6	33204	30900	24417.3	19728	24395.9	5839.01	19226.2	3521.24	15174.5	5486.25	10211.1	11779.1	12366.5	10334.3	6079.68	8407.73	5783.61	5797.58	13696.8	20084.4	3474.13	14217.6	6103.95	23255.7	17001.7	3542.3	18493.6	19400	9177.36	5999.19	23197.9	30326.2	22882	49304.6
pfc40	L-Phenylalanine	1 (mz + fragments + RT)	positive	166.086	228.47	(M+H)+	4659.99	4905.27	4762.94	4557.61	363720	391460	381622	385934	382942	381434	395734	309352	347572	386920	883069	360086	260270	380342	373060	355506	328323	307092	351467	566782	353431	316688	276021	321015	312546	252051	242570	3844.95	346867	377204	304121	344746	448454	353981	12539.5	301744	298066	322024	302544
pfc42	L-Tryptophan	1 (mz + fragments + RT)	positive	205.097	266.241	(M+H)+	4468.86	3734.48	4075.08	3816.85	128368	137546	134707	133111	141005	133892	134557	114828	130691	129985	229574	135531	100345	158109	124838	103462	133226	89325.6	124190	221163	141501	128433	121161	115561	125656	98083.2	105848	3944.6	150925	129237	115428	154642	170078	123653	6089.66	136550	122314	125435	124531
pfc43	L-Valine	1 (mz + fragments + RT)	positive	118.085	58.6835	(M+H)+	91365.8	96300	87333.6	81978.6	155452	146812	153047	147555	151320	150166	157126	149841	144587	159121	266435	138910	137074	150600	152953	147281	146904	172796	139334	133748	144026	139741	143409	148779	146539	157820	139796	72076	152614	153596	155061	148438	177620	144478	87174.1	129421	148093	150033	136972
pfc44	LysoPC(18:0)	1 (mz + fragments + RT)	positive	524.372	724.877	(M+H)+	36533.9	22828.4	29180.3	21868.3	850741	1.04041e+06	971244	1.07341e+06	981683	853540	797295	494616	405316	621583	52889	562506	59492	386698	56392.2	313021	435888	270584	233901	73200.3	205838	139123	30628.9	399996	612879	113959	256736	26284.6	573620	517481	58754.5	388092	631861	151769	51883.8	382687	547007	444813	780815
pfc45	LysoPC(18:1) 1	1 (mz + fragments + RT)	positive	522.357	675.672	(M+H)+	9055.48	10200	11710.9	9843.34	843059	1.02137e+06	945452	1.01898e+06	911151	794500	771576	710064	574128	779811	100422	712028	71508.3	490171	102067	417595	590696	349242	315470	119022	276220	177414	75695.7	515052	795805	140911	366439	11237.2	728250	631270	80642.5	464032	919347	212298	50667.8	537826	724051	562874	994957
pfc46	Methionine	1 (mz + fragments + RT)	positive	150.057	70.435	(M+H)+	3712.5	3596.22	3695.07	3081.44	234011	242550	227544	227829	222231	220276	221448	154368	138035	167486	822535	161690	105284	234524	217035	152162	203861	159061	184186	337690	232729	204718	207623	209800	165617	178159	150899	3486.17	193567	163347	200122	194245	174501	157963	5757.2	162552	152682	169035	170155
pfc47	N-Acetylaspartylglutamic acid (NAAG)	1 (mz + fragments + RT)	positive	305.099	131.4	(M+H)+	4213.65	3979.14	3666.9	3597.75	633173	663078	652774	663636	645576	663812	665126	601720	663382	613174	717174	592277	493446	621208	613636	560436	583797	549217	629604	649756	656762	613776	602180	575434	615605	497732	536750	4049.47	646398	606596	558297	637133	676137	672372	4270.89	565562	621631	610291	639587
pfc52	Niacinamide	1 (mz + fragments + RT)	positive	123.055	87.6785	(M+H)+	42943.4	38377.4	51432.6	49651.1	3.00139e+06	2.94705e+06	2.9682e+06	2.96804e+06	3.06318e+06	3.02259e+06	3.08072e+06	3.00137e+06	2.96957e+06	3.023e+06	3.0446e+06	2.87105e+06	2.55681e+06	2.89863e+06	2.97933e+06	2.79703e+06	2.8045e+06	2.75978e+06	2.90259e+06	2.85164e+06	3.07884e+06	2.8877e+06	3.05324e+06	2.83418e+06	3.03718e+06	2.45386e+06	2.90578e+06	51973.5	2.95189e+06	2.90522e+06	2.73877e+06	2.866e+06	2.98899e+06	3.07611e+06	131907	2.81749e+06	3.04124e+06	2.80652e+06	2.80312e+06
pfc53	nicotinic acid	1 (mz + fragments + RT)	positive	124.038	87.678	(M+H)+	6003.81	5031.29	4246.13	4134.82	10217.1	14567.9	14280	12003.6	9777.9	10432.4	6541.15	9825.09	8027.83	8391.41	6278.69	13505.7	10675	13880.7	12197.2	13822.9	10025.2	10748.6	9929.91	9986.08	15323.5	8342.11	9937.91	6595.32	12088.5	11827.1	13826.5	5174.81	13324.1	14851	11877.4	12425.9	9948.69	11008.7	4795.63	8127.55	15211.2	8978.85	14687.3
pfc55	Ophthalmic acid	1 (mz + fragments + RT)	positive	290.134	100.434	(M+H)+	2701.12	2549.21	2718.7	2724.54	22207.5	26511.6	24158.6	26645.7	20197.5	24875.2	27142.9	30829.5	21857.2	24792.1	3413.46	18467.9	22414.4	24967.8	22450.7	22641	27303.8	21176.8	27968.7	16475	29145.1	24510.6	23296.1	28477.3	32003.8	19262.6	32122.9	2471.78	18275	13666.6	22936.6	19063.1	26663	26791.5	3436.61	23067.4	33090.6	18543.3	33695.8
pfc57	Phosphocholine	1 (mz + fragments + RT)	positive	184.073	35.677	(M+H)+	4427.42	3656.64	2866.39	3654.8	357004	385677	373922	372925	376087	377366	379526	312335	416677	508194	637448	324234	319215	342145	359447	304927	369610	354636	331146	446844	421610	403443	309403	478840	393858	247748	237299	3330.22	367814	495327	324520	326930	310616	408264	65928.1	274052	346047	559499	293845
pfc59	Proline	1 (mz + fragments + RT)	positive	116.069	43.426	(M+H)+	12201.4	7871.5	5596.44	4871.62	174916	171856	163952	171341	173801	174409	181982	147343	156034	159064	587162	141397	142957	170232	145403	155471	159230	211190	153733	195029	166500	155792	149836	174255	182739	137458	134518	4472.24	147907	173612	159360	158554	173455	136723	12793.5	121714	121896	171766	138015
pfc60	Pyroglutamic acid	1 (mz + fragments + RT)	positive	152.031	91.891	(M+Na)+	3641.72	3525.4	3164.8	3196.58	71796.9	80235.2	72093	77932.2	79009.7	77042	77706.9	46377.5	78322.4	107122	116046	67534.1	41732.8	72497.7	70423	53487.8	61379.5	68148.7	55813.6	129125	71808	52703.8	53670.6	56734.4	54083.3	49878.2	36383.1	2956.54	68904.8	100803	49513.3	51679.7	45008.2	82879.3	3603.41	41009.1	50241.2	92821	24493
pfc61	Riboflavin	1 (mz + fragments + RT)	positive	377.145	327.256	(M+H)+	3759.47	3820.09	3768.36	3904.85	36835	40071.4	40332.9	38617.8	37665.6	34744.8	36791.9	46138.7	32618.1	36057.8	50344.1	29200.2	35047.2	28645	44496.9	13972.9	8165.36	41245.9	43956.6	40001.4	35353	41258.7	26463.4	74510.5	38076.5	23036.3	33520.2	3636.58	22214.1	37539	70588.4	22663	26413.1	36330	4282.15	30563	46090.8	6557.9	22918.1
pfc62	S-Adenosylmethionine (SAM)	1 (mz + fragments + RT)	positive	399.144	38.8945	(M+H)+	1991.77	1808.9	1878.92	1809.26	56415.5	63890.7	58611.9	61149.1	64311.9	57598.3	65724.3	72893.1	61725.8	53051.9	8339.36	63775.6	71723.9	71044.1	70265.2	58331.2	64731.5	58981.6	71761.8	76642	80287.1	76334.7	81024.2	61548.5	73547.9	59109.9	78859.1	2380.94	58452	51714.3	71335.5	66903.6	67091	67870.5	5934.01	67084.6	64169.4	40253	74187.6
pfc64	Sarcosine	1 (mz + fragments + RT)	positive	136.06	39.63	(M+HCOO+2H)+	7238.06	7049.43	5865.82	5783.6	21425.4	21859.3	26255.9	21725.2	16389.5	18617.2	20122.9	26274.5	21657	19565.7	6560.79	26131.6	25401.7	21078.2	29264.7	21579.5	23318.6	18887.6	24052.8	24140.7	28729.3	22057	22208.4	20437.9	22504	24831.6	25047.7	5890.58	18306.8	17494.9	25616.3	24725.5	25657.6	22487.3	6711.04	24141.9	23416.2	16703.2	25204.5
pfc65	S-Lactoyl glutathione	1 (mz + fragments + RT)	positive	380.112	202.713	(M+H)+	1717.89	2650.4	2320.98	2403.19	24704.4	31931.3	25488.3	28313.6	29101.7	29256.6	30949.3	7452.08	7270.67	6323.63	5741.49	42461.2	9394.11	147714	39609.8	53295.4	82574.5	4915.78	15656.7	4505.36	10835.2	4216.63	31977.4	36559.6	7156.43	13418.9	8517.21	2531.37	11725.5	6934.87	16647.6	380460	485016	6362.95	2840.3	18739.3	9306.76	11495.7	22553
pfc66	Succinyladenosine	1 (mz + fragments + RT)	positive	384.115	252.257	(M+H)+	3098.2	2973.6	2673.47	2944.14	191862	207694	201753	204037	212758	200133	211842	168540	196579	137897	143674	141370	103030	207696	159179	129433	235837	310512	224129	179934	157066	171729	183324	172945	184987	252168	272160	2420.12	115786	117081	137928	157517	233580	127882	5648.53	201553	194798	102926	173794
pfc68	Tyrosine	1 (mz + fragments + RT)	positive	182.081	110.186	(M+H)+	5402.55	4678.74	4525.95	4180.72	320509	337446	337398	338003	335196	349838	350994	243465	253144	350185	627721	342322	198032	398017	276327	271227	294887	291157	246790	595660	300241	229330	242232	261566	264653	216925	206007	4104.7	235425	305062	251962	274128	309357	255482	11862.5	261021	242965	211905	258906
pfc69	Uracil	1 (mz + fragments + RT)	positive	113.033	65.931	(M+H)+	6461.24	5579.4	5130.59	4787.82	81929.5	82601	80084	83306.5	89543	90989.1	93127.4	63428.3	103088	124942	287945	74731	64899.2	84273.4	88086.2	59693	74699.5	76692.5	66867.6	87979.6	81351.7	61717.3	77509.8	100348	77950.2	70983.5	60309.7	4842.78	96778.1	122304	80493.2	65463.2	87569.5	88597.4	7428.67	68455.4	78140.2	126246	46711.5
pfc72	Uridine 5-diphospho-N-acetyl-glucosamine(UDP- GlcNAc)	1 (mz + fragments + RT)	positive	608.089	45.4485	(M+H)+	1885.93	1896.31	908.56	1665.66	78321.3	79252.7	75871.7	75110.6	74891.9	71427.4	79443.7	80645	78807.4	70153.6	8177.67	78587.1	69794.6	74336.7	78984.7	72350.2	77326.8	79259.3	84384.6	78379.1	86385	85037	86339.4	80060.7	77131.5	60371.3	79659.1	1887.73	74740.6	70024.7	79840.1	86227.4	89067.5	77286.8	4993.28	81204.8	80891	66628.4	90692.1
pfc78	1-Methyladenosine	2 (mz + fragments)	positive	282.119	107.436	(M+H)+	2683.52	2633.57	2270.02	2753.13	27650.8	31510.3	34200.3	33481	30837.4	31030.6	32282.4	30368.1	28478.5	34588.3	44228.7	30232.3	27933	34785.5	29722.9	31407.9	29336.4	28136.2	30932.5	38591.8	33767	33678.4	29051.9	33838.7	32959.3	25744.3	29333.1	2477.5	35377.1	35146.3	32053	30211.2	33513.7	31706.9	3701.47	30348.2	32260.3	30281.7	31434.5
pfc82	Glu-Gln	2 (mz + fragments)	positive	276.119	43.9185	(M+H)+	2862.13	3342.59	3174.57	2993.17	374414	378826	377158	395170	385995	390639	386711	434992	573596	481476	141546	535666	1.0429e+06	526343	513216	418351	479583	618058	586321	697930	528535	513744	494299	269065	476907	683776	492386	2742.19	125334	447529	404816	495105	434423	582525	32578.4	521593	389824	108249	405454
pfc84	Gly-Ala	2 (mz + fragments)	positive	129.065	40.418	(M+H-H2O)+	17839.8	12589.6	7599.22	6857.47	113717	109636	110816	100516	105208	113806	110317	96329.2	111292	100193	103379	113324	95122.8	108163	98669.1	93258.3	99606.2	96387.5	131663	213937	111198	101476	93874.8	87855.8	99918.8	76297.9	99956	7503.57	99011.9	108883	91329.8	114555	106423	102732	14517.8	111000	93932.9	88189.3	104097
pfc85	L-Cysteine-glutathione disulfide	2 (mz + fragments)	positive	427.096	44.6865	(M+H)+	2313.51	1738.56	1825.21	2515.97	318813	340395	318104	338156	337901	343474	354689	370518	355343	314876	125844	192941	343666	122416	258259	236612	130041	426478	416893	584637	309314	243504	173363	230284	529114	153418	400058	2481.79	423337	331130	423131	132264	121632	349756	11356.7	283367	364883	707200	311893
pfc86	PC (16:0/18:1)	2 (mz + fragments)	positive	760.587	856.725	(M+H)+	8965.81	6974.77	6272.36	7339.54	1.51561e+06	1.58092e+06	1.44949e+06	1.46794e+06	1.39787e+06	1.30367e+06	1.28071e+06	1.02454e+06	746723	1.05852e+06	53010.7	1.09614e+06	137269	783213	68222.3	691002	795429	527888	407749	75990.6	381333	236379	25157.1	739322	1.11258e+06	360141	540717	9971.73	910972	905963	154788	727872	974004	250300	66806.7	721659	1.0221e+06	776670	1.34773e+06
pfc87	Phenylethanolamine	2 (mz + fragments)	positive	120.081	228.47	(M+H-H2O)+	19685.9	12919.6	6116.21	6439.59	2.21724e+06	2.32746e+06	2.24969e+06	2.30085e+06	2.33778e+06	2.29973e+06	2.34431e+06	1.85772e+06	2.136e+06	2.28312e+06	4.07951e+06	2.14235e+06	1.56331e+06	2.19257e+06	2.11338e+06	2.0657e+06	1.99767e+06	1.86616e+06	2.19521e+06	3.06266e+06	2.11419e+06	1.89387e+06	1.68307e+06	1.9492e+06	1.91153e+06	1.6776e+06	1.50322e+06	6539.88	2.11194e+06	2.25227e+06	1.80582e+06	2.1059e+06	2.5885e+06	2.1428e+06	59211.9	1.77614e+06	1.82725e+06	1.91053e+06	1.87087e+06
pfc103	Pyridine	2 (mz + fragments)	positive	80.048	87.682	(M+H)+	5518.42	4285.6	4473.47	3383.35	174085	180979	175283	181853	187063	193381	194458	184498	179231	185821	172164	170898	152824	183770	190227	168912	177062	161586	166329	162636	192953	166255	191321	175870	191597	145646	177244	4936.54	183340	182630	163762	166376	184981	192799	9693.66	175163	193521	167586	166612
pfc106	1 or 3-METHYL-L-HISTIDINE	2 (mz + RT)	positive	170.091	34.4305	(M+H)+	4505.76	3575.74	3381.51	3086.71	11078.7	11779.8	11398.4	10682.3	13286.5	8528.19	8495.77	10440.2	9578.89	11739.4	13292	6780.16	9367.74	7944.16	12971	9362.45	12872.3	11214.1	10247.1	11556.1	12154.5	10684.7	7179.61	9028.91	14104.3	8776.57	8318.53	3815.86	11216.6	11373.9	11206.8	7356.45	11049.5	13099	4991.38	9983.99	8608.43	12530.7	11153.7
pfc108	1-METHYLNICOTINAMIDE	2 (mz + RT)	positive	176.037	38.918	(M+K)+	3709.02	5932.03	5367.94	5464.24	51058.8	33946.9	35216.9	33384.2	36398.6	34290.7	32861.5	22374.2	44604.2	67439.9	38353	44741	28920.7	54145.9	61576.8	32394.8	27484.9	12803.4	26837.3	39888.2	34921.5	36572.5	34582.6	44325.8	25343.2	29826.1	17093.9	4473.9	21959.1	87986.2	44680.5	55266.9	60561.3	35698.8	4814.93	26419.3	21794.9	14718.4	20886.7
pfc110	2-AMINOISOBUTYRATE	2 (mz + RT)	positive	104.069	101.691	(M+H)+	4720.39	4815.53	3821	4185.6	25923.3	25350.1	26415.4	30908.2	26848.5	29708.2	30507.9	26296.8	26031.5	23986.7	26853.7	25117.9	20445.2	23147.7	23170.3	17344.5	24555.3	26460	25706.4	37355.4	30455.6	26352.6	24814.9	25196.1	28103.7	19538.3	23176.5	4714.03	18121.1	25635.8	22987.6	14210.3	25203.2	20056.3	5493.03	24292.6	25649.6	22318.7	16447.5
pfc111	2-AMINOPHENOL	2 (mz + RT)	positive	156.065	82.4105	(M+HCOO+2H)+	4566.52	3995.22	3417.86	3088.47	12731	14443.2	14962.6	14925.4	15531.9	15162.8	16722.9	14053.2	16729.3	16088.8	9906.26	20432.2	22634.6	17417.3	9706.56	14002.7	10018.8	13938.9	13113.3	10017.9	12215.8	8934.33	7135.72	10048	20063.4	4848.72	12630.1	3258.88	12650.7	20634.4	9839.37	13544.7	18535.9	14840.8	3228.33	14921.5	16625.3	13403.2	14731.8
pfc120	4-GUANIDINOBUTANOATE	2 (mz + RT)	positive	146.091	61.931	(M+H)+	5841.93	5681.94	4421.4	5216.35	70949.1	71126.7	69396	70208.4	72946.8	71137.8	71523.2	60318.3	63882.2	70282.2	72788.6	65263.3	53594.4	62435.8	53483.2	58120.7	63522.2	55600.1	68358.6	87795.8	65252.3	70685.5	67919.2	58188.9	62180.2	55924.4	58998.7	4901.12	70004.1	67324.2	58103.4	67911.6	67332.3	68945.8	5197.46	55883.1	61518.3	58959.9	63884.3
pfc123	4-METHYLCATECHOL	2 (mz + RT)	positive	107.048	228.472	(M+H-H2O)+	67214.6	76311.8	87462.1	90320.3	35571.8	41313	39064.7	43917	37597.4	41191.5	44583.7	33965.1	35422	44228.8	105728	36820.2	29111.7	47068.3	40278.7	42641.6	41268.2	33425.1	34716	58686.9	35116	32175.4	27535.7	36977.4	34754.4	33261.2	23824.8	84108.6	42565.4	36786.2	35509.8	34261.1	46016.1	40298.2	91333.2	32998.8	30108.7	39831.9	28008.5
pfc124	5-AMINOPENTANOATE or betaine	2 (mz + RT)	positive	118.085	38.9065	(M+H)+	92152.4	81032.1	68361.3	75670.8	354821	355489	347144	352962	354291	371967	368463	316290	413767	329973	407461	362682	269152	290746	328545	384781	332643	350905	333261	300600	336935	301500	304321	328913	304055	382494	264164	75236.4	302437	321937	271895	321060	288050	334446	109040	286994	353569	340862	261151
pfc126	6-HYDROXYDOPAMINE	2 (mz + RT)	positive	216.086	54.5715	(M+HCOO+2H)+	3962.23	3171.41	2798.04	2609.67	5932.6	5141.75	7543.26	7363.75	10147.9	9766.25	7453.61	8185.87	8562.72	8411.19	5945.76	9009.34	7942.49	9597.86	7482.42	5788.42	6760.72	7266.3	6008.29	6983.32	7523.16	6105.55	9480.5	7747.51	6249.25	9547.71	9002.17	2730.08	4120.78	7912.54	8382.34	10143.2	11217.9	7611.25	2955.96	9236.37	6785.36	10443.3	9573.23
pfc128	ADENOSINE DIPHOSPHATE RIBOSE 1	2 (mz + RT)	positive	560.078	52.329	(M+H)+	1789.84	2390.56	1635.16	1666.35	14084.2	10247.7	12753.7	10648.4	11036.7	13029.1	11141	21860.5	19438.2	8691.38	16894.9	16608.4	33708.4	18807.4	14620.9	10380.6	14060.4	21703.1	27929.5	15386.6	14463.2	15269	19924.2	15761.1	12365.9	18031.1	27609.1	1289.45	12421.8	11159.8	21182.2	18736	31434.4	12592.3	2646.99	15817.6	10965.8	17806.2	37575.3
pfc131	ANSERINE	2 (mz + RT)	positive	241.128	34.816	(M+H)+	4988.08	4717.6	4020.27	4481.23	9225.38	10111.1	8641.84	8284.03	8714.16	8346	7359.17	8615.02	9623.96	10137	10502.1	11949.7	7274.72	9695.65	8629.42	9672.62	8440.35	9619.14	9307.84	4613.49	8635.33	8945.09	8805.33	8031.87	9464.52	12938.6	9685.6	3967.14	7408.83	10160.9	10039.1	8966.61	10954.5	9519.21	6083.9	8433.11	9078.17	8140.58	9678.95
pfc132	ASPARAGINE	2 (mz + RT)	positive	133.059	35.311	(M+H)+	10864.6	10455.7	4871.02	5345.79	15501.5	19880.8	16881	22277	19541	22717	25647.4	25122.3	16601.2	17899.9	27714.1	19712.9	19781.1	16990.8	21731.2	18697.2	21704.5	10979.5	14342.3	18459.8	24711.3	24647.3	20181.5	21134.1	19922.8	21158.5	16641.5	7556.75	13772.7	20626.9	22346.1	19437	22907.8	18961.8	8639.64	12764.2	19065.6	21465.3	21890.7
pfc134	BUTANOATE	2 (mz + RT)	positive	199.096	250.498	(2M+Na)+	5944.28	5900.11	5145.45	4556.86	18541.6	21984.7	23920.7	21237	22553.5	22740.3	23992.7	21693.8	15140.5	20421.5	10374.9	22544.7	5429.46	23111.7	15078.6	19409.9	19832.1	13034.8	18787.6	14692.3	15756.4	14550.4	3936.11	17300.3	17071	17297.3	16111.1	4765.44	21765.1	20369.5	13087.2	8551.1	22723.7	15272.1	5383.34	17151.9	20034.9	18065.1	19709.9
pfc135	CARNOSINE	2 (mz + RT)	positive	265.066	48.409	(M+K)+	8779.11	7016.83	7597.14	7713.27	15725.9	17612.6	16845.2	17367.2	17215.1	17421.5	18751.8	16797.5	27370.6	21025.7	16670.5	18370.6	16767.7	10911.2	21667.2	9306.9	21875.6	30207.7	9366.36	9712.02	15409.8	13705.8	16507.9	22064.5	25779.8	9342.79	16466.3	7659.57	22367.5	25403.7	12078	24258.9	22930.4	15821.9	8216.55	20446.3	25176.3	13919.2	12695.7
pfc137	CITICOLINE	2 (mz + RT)	positive	489.114	41.917	(M+H)+	2449.23	1942.73	1560.11	1320.2	111261	122786	115546	116756	118992	117962	107749	125305	100468	109044	40019.6	122018	128954	131289	126136	110457	143027	105841	119609	128281	140368	136028	137333	117308	127705	111905	129452	2679.97	109354	98565.5	117087	143595	149791	120037	6151.07	125162	115391	67667.4	140107
pfc139	CITRULLINE	2 (mz + RT)	positive	176.102	38.171	(M+H)+	2963.41	2783.47	2354.62	2117.13	15060.7	15096.7	14832.9	15324.9	15359.3	14049.3	16409.2	12084.2	15829	20893.1	26948.1	21291	11273.3	14243.3	16765.5	16863.3	13274.7	10538	11666.5	19636.3	14265.7	12319.3	11220.2	10365.8	10614.2	10541	7700.96	2255.9	16254.1	17141	10044.8	21934.9	12785.9	19099.5	4801.36	13586.7	14688.6	15561.7	10697.7
pfc140	CREATININE	2 (mz + RT)	positive	114.065	40.1715	(M+H)+	10657.6	8529.11	7965.86	9159.15	801075	796672	804602	807331	844345	851892	890769	948478	900439	964002	978158	896895	1.01114e+06	903150	887866	830534	838830	842308	831683	799314	915987	882962	923948	858145	953467	749646	858063	6044.42	897909	928013	858744	906227	1.01147e+06	956507	60136.1	883871	935026	866588	831035
pfc142	CYS-GLY	2 (mz + RT)	positive	179.048	44.9235	(M+H)+	5837.21	6649.49	8253.66	8713.76	31427.4	34160	30625.5	36071.7	35398.6	37399.1	33865.7	37429.5	35302.8	31941.7	12808.2	21322.9	38107.9	12277.4	30361.4	24308.5	24563.7	45309	45619.4	59540.1	32061.4	27552	24844.4	22819.9	49458.6	28105.5	42296.9	6985.63	36151	33208.2	39814.8	13422.6	16024.7	36637.9	7423.62	31570.9	36038.4	71068.3	27626.2
pfc144	CYTOSINE 2	2 (mz + RT)	positive	112.049	63.6965	(M+H)+	5016.55	7035.73	6617.06	5696.34	445351	474317	461478	474285	481880	494411	498157	358258	382528	558570	595378	311461	126082	378727	279832	212160	428417	286598	339021	320656	297309	285526	227003	317631	305138	385076	192404	6850.06	378859	440108	191531	259483	334150	422121	9128.15	187932	315888	583422	278727
pfc146	DEOXYCARNITINE	2 (mz + RT)	positive	146.116	42.684	(M+H)+	5595.88	5870.42	5046	4896.75	103606	103520	102464	106778	107892	101100	103762	95316.7	107692	106905	103916	95322	78333.5	93518.2	94407.9	88509.6	96085.6	92089.6	107894	112739	92436.8	95787.4	100753	100345	99518.1	81707.8	90343.8	4632.66	103877	97050.5	99376.6	104078	102559	98908.4	8961.51	99898.2	103703	85860.2	98900.3
pfc149	D-GLUCURONOLACTONE	2 (mz + RT)	positive	141.017	55.269	(M+H-2H2O)+	3110.53	3706.65	4136.86	4101.22	3297.76	2931.85	3425.7	3242.96	3598.39	3200.75	3360.42	3668	4399.01	5618.1	7359.47	3362.46	13149.5	9732.01	48436.4	6019.93	6067.04	14922.7	7501.13	28477.1	17684.7	52549.1	58033.3	31592.2	3431.56	2157.28	14739.7	3523.87	26833.4	3174.39	32391.8	49303.2	17598.9	20269	4199.52	14897.6	17510.1	13020.2	6888.52
pfc151	DIPALMITOYL-PHOSPHATIDYLCHOLINE	2 (mz + RT)	positive	734.571	852.761	(M+H)+	6195.85	5127.45	13675.7	7714.51	1.61379e+06	1.71844e+06	1.57996e+06	1.6261e+06	1.61088e+06	1.50959e+06	1.44958e+06	999969	694452	1.05867e+06	44418.8	1.10286e+06	141323	806645	60388.6	687061	765544	548060	360810	92423.3	377057	242380	24956.8	767483	1.15743e+06	407137	573994	10484.6	925340	965566	170923	688000	881468	234860	64589.4	730429	1.05738e+06	793003	1.33953e+06
pfc152	DIPALMITOYL-PHOSPHOETHANOLAMINE	2 (mz + RT)	positive	692.522	865.518	(M+H)+	10312.4	9131.28	8108.9	8736.12	18434.7	19885.7	17769.1	23534.3	19635.7	15636	15038.6	14392.7	12323.4	14198.5	11899.1	15160.5	6948.12	12390.6	8154.98	13368.5	13179.4	11299.6	9817.48	10839.2	10795.3	9970.89	8280.88	10386.1	12575.6	9526.13	11634.2	8412.24	16642.3	13154.5	6429.9	12023.3	12494	13788.9	10606.2	12063.5	9887.89	13123.3	13727.9
pfc153	D-MANNOSAMINE or glucosamine	2 (mz + RT)	positive	144.064	43.5595	(M+H-2H2O)+	5978.29	4954.31	4348.97	4227.75	10961	10765.8	12296.9	13404.6	7926.1	10119.1	11177.8	12497.9	10900.5	9889.7	13321.6	7870.74	15388.8	11726.6	10422.9	12042.4	10195.7	15233.1	12147.9	16044.6	13319.4	15994.6	13817	12593.7	11673	12591.5	12983.4	4031.89	5750.22	8569.23	13157.2	4663.39	7678.94	4922.5	4974.97	7466.22	15994.8	9059.44	14261.4
pfc154	EPINEPHRINE	2 (mz + RT)	positive	148.078	35.415	(M+H-2H2O)+	1304.72	1054.95	762.925	988.245	35201.4	38191.6	41182	28915.3	32728.6	29114.1	32998.8	24412.5	108036	49194.2	33582	146066	25132.4	87164.7	35483.3	24090.8	153790	31144.5	31981.2	54845.8	35268.9	39733.9	36113.5	32626.9	32263.4	18561.5	70742.2	1260.83	28827	39919.1	25721.1	38863.8	30903	35225.7	18422.9	26607.3	28266.9	25776.2	22764.7
pfc155	FAD	2 (mz + RT)	positive	786.164	287.993	(M+H)+	1707.43	1619.84	1618.69	1550.7	10796.8	9670.88	10304.5	10776.3	11197.1	11191.6	11341.2	6392.57	7228.33	11241.9	6392.33	8781.37	8057.33	10378.2	8102.33	12764.6	14121.9	6916.08	6265.04	5417.44	10321.9	12274.4	16806.8	6959.11	8946.49	8828.71	8382.83	2077.09	6340.88	7986.84	2792.22	27563.4	22217.9	9141.55	2017.14	8626.67	11264.4	9461.77	9963.91
pfc162	GLYCERATE or oxoglutarate	2 (mz + RT)	positive	129.017	46.461	(M+Na)+ or (M+H-H2O)+	5138.25	7779.2	11967.9	9579.26	27044.7	19499.5	25755.9	21736.3	19566.7	19060.6	23127.9	26113.1	24462.3	22333.2	17711.9	20845.7	24891.7	25131.1	26085.7	21927.9	22075.4	25523	22931.4	24040.8	21238.8	23429.9	23664.1	26605.3	25602.4	14494.4	22146.7	13721.2	28818.8	25254.3	23680	24287.7	27059.9	26897.6	14339.3	22504.7	26730.8	27451.3	24917.8
pfc167	GUANINE	2 (mz + RT)	positive	152.056	75.945	(M+H)+	7598.05	7367.58	6716.79	6255.15	700313	724269	700340	733379	729427	722751	736441	758086	582682	685268	71295	701012	544663	684265	703255	708744	750431	641706	648798	669029	740043	741170	721070	526878	803638	423957	709460	6341.62	736613	597721	533826	721078	637994	696133	29847.2	691877	781897	686058	743720
pfc169	GUANOSINE MONOPHOSPHATE	2 (mz + RT)	positive	402.019	69.174	(M+K)+	2669.75	3794.18	4076.72	3492.76	13147.3	10456.2	12415.9	10697.7	10242.8	9663.14	13711.3	11606.7	13519.9	11294.8	11951.4	14487	14162.7	10599.1	11402.6	10924.9	12730	12048.6	16442.2	10343.2	10114.3	13142.5	11675.6	5908.21	12351.6	14602.7	13909.2	3247.7	11161.4	13872.5	11153	13869.4	13907.3	9741.57	6439.35	11026.1	15342.5	12414.3	13874.9
pfc171	HOMOCYSTEINE THIOLACTONE	2 (mz + RT)	positive	118.034	28.909	(M+H)+	9833.86	22928.4	30194.6	32779.7	28022.1	32762.7	27958.5	28304	26746.4	26411.1	28466.3	21606.9	24297.8	24494.8	23755.1	27108.7	15994.7	27118.6	25124.8	23641.9	26925.4	20668.1	20555.2	26180.4	27428.5	23828.8	26315.4	24679.9	22162.1	24334.7	24027.2	10953.3	28977.8	25971.7	23283.9	26533.1	25328.1	19946.9	41089.9	19218.9	24525.6	25933.3	23413.3
pfc173	HOMOSERINE or threonine	2 (mz + RT)	positive	120.064	36.835	(M+H)+	20187.5	8935.31	2875.73	3346.45	52346.7	47980	47561.7	50702.4	48728.1	49349.1	49242.9	47531.8	41241.3	51003.5	74132.8	52463	35541.4	46724.3	52463.5	42073.8	46189.8	34829.2	42564.4	39052.6	51801	47083.3	41305.7	40926.4	58291.5	41615.9	37275.7	3508.21	44956.9	50841.7	43330.1	53746.8	53285.2	48526.6	2722.1	40105.1	46752.5	52060.1	55573.4
pfc178	MALATE	2 (mz + RT)	positive	152.056	210.23	(M+NH4)+	7178.17	6902.27	6591.06	5797.66	412777	426434	416990	432614	429612	428933	435074	296986	398057	335915	223566	308031	115231	344883	264885	220755	354815	405809	357354	375859	290385	265807	176739	300337	245201	576725	211236	6943.34	234291	333191	271384	239821	335858	339520	13209.9	251316	259561	277550	283383
pfc180	MALEIMIDE 2	2 (mz + RT)	positive	98.0222	69.423	(M+H)+	44591.1	67537.9	64806	62198.9	48764	51212.6	50264	47734.8	48682.6	50078.6	50153.9	52295	54621.3	52491.6	44867.9	49708.4	48590.8	50294	41581.8	49580.2	50125.5	50945.1	49082.2	46778.2	50379.2	51515	48587.8	49474	50796.3	48502.5	48929.5	55953.7	59518.5	48081.4	53476.7	53112.3	51622.8	52138.9	61413.5	45401.6	54718.9	53390.5	53487
pfc181	MELANIN	2 (mz + RT)	positive	319.071	91.922	(M+H)+	3778.29	3694.22	3837.08	2926.71	8880.96	11710.2	12279	12845.5	11202.8	11817	13874.4	7096.87	12448.3	11695.1	15147.7	13535.4	6273.08	10377.5	10290.6	9251.99	9200.38	8897.79	9769.26	16627.3	11169.7	11510.7	10728	8801.13	9224.02	7706.96	5844.76	3104.95	11078.9	15556.7	8190.89	10502.2	8032.25	13605.9	3906.91	9100.66	10059	14946.3	5211.99
pfc184	METHYLMALONATE	2 (mz + RT)	positive	136.061	120.61	(M+NH4)+	9487.56	9690.09	8072.85	7701.03	22030.4	17853.2	17709	21894	21587.1	22347.7	15915.4	23446.4	24623	13611.3	17192.4	21915.9	12783.1	22036.3	21683.5	16777.4	19953.2	27460.9	12569.4	23434.2	16265.6	21262.5	11486.5	26241.5	19456.2	22767.9	20786.6	7550.27	17525.6	20152.4	17790.9	16139.2	19243	26070.1	8842.78	25110.7	16812.5	17647.2	20182.3
pfc187	N-ACETYLASPARTATE	2 (mz + RT)	positive	158.044	69.181	(M+H-H2O)+	6054.19	7328.92	6958.5	9347.23	905176	884038	889007	865005	865733	873711	879463	885109	954959	923378	791898	874518	793773	881411	835785	808645	864444	848807	874828	828271	903019	864797	825451	805840	886998	732349	897301	8625.08	884698	915963	848155	894641	912197	911861	53677.5	847015	906294	852241	856249
pfc190	N-ALPHA-ACETYLLYSINE	2 (mz + RT)	positive	189.123	49.169	(M+H)+	5426.03	5103.71	3726.83	4319.37	11669.7	13532.8	16079.3	11603.2	15059.9	13144.9	16192.5	12664.4	13593.2	14942.6	13851.1	15109.1	12774.8	13849.3	15649.1	10357.8	12240.9	10564.4	15302.6	17187.2	12551.5	14588.7	15315	12814.4	14204.4	11146.7	9452.73	4726.41	14581.2	8576.94	10516.3	9137.19	9482.53	14074.3	4909.71	11605.7	15294.1	14891	13290.2
pfc192	N-N-DIMETHYLARGININE	2 (mz + RT)	positive	203.149	44.709	(M+H)+	5762.86	4414.05	4325.04	4256.03	10551.6	12450.8	13506.9	14042.9	12942.3	12384.4	15214.5	13402.1	5183.72	9073.28	35685.6	9528.86	10511.1	12038.7	14117.5	12158.7	10757.9	9535.73	10369.6	12781.2	13087.9	13600.6	11832.4	12337.5	13370.4	11384.9	10267.8	4167.81	15358.9	11283.7	9863.41	13058	14469.2	12863.8	4478.77	12045.5	10670.4	11406.1	10247.5
pfc193	N-N-N-TRIMETHYLLYSINE	2 (mz + RT)	positive	189.159	33.518	(M+H)+	2780.3	2860.13	1868.24	1752.74	22350.2	23692	22374.5	21836.7	20656.3	22659.1	20423.5	20794.6	22600	21067.4	24516.1	17728	16345.1	18385.8	22244.3	25679	24285.1	19049	20416.4	21655.9	23646.8	23260	21429.3	15303.9	22820.8	20233.4	19519	2385.12	21098.6	20420.3	20513.7	19700.7	20297.9	22922	3995.55	21645	19908.9	19298.8	23195.9
pfc194	O-SUCCINYL-HOMOSERINE	2 (mz + RT)	positive	184.06	82.236	(M+H-2H2O)+	4412.25	4178.75	3539.14	3258.17	30647.8	36986.1	34034.6	35767.1	38570.2	37278.6	35635.5	45157.2	44760.6	50018.7	24354.2	40832.8	48553.8	57750.5	22682.7	31584.7	25402.6	42491.7	36955.5	23521.5	33117.8	22528.1	13573.3	28792.9	47392.4	18179	29525	3994.33	34017.5	51023.4	26871.4	32805.3	49069.4	38155.3	4876.56	33043.5	36368.1	33345.5	35960
pfc196	OXOGLUTARATE	2 (mz + RT)	positive	147.027	46.213	(M+H)+	5500.97	14200.4	13249.7	13739.7	11283.5	10889.7	12005.3	11326.5	10310.5	9207.05	16783.6	11957.4	19540.1	7891.2	33003.3	7092.94	14763.3	14577.8	15895.4	15547.4	13495.8	8985.69	18479.4	19049.2	9360.43	16210.3	7326.15	15792.1	18419.1	8159.61	10364.7	14722.4	17704.9	11688.5	13957.1	10737	13801.5	9700.31	15193.4	16550.8	17821.2	13940.4	7271.39
pfc198	PIPECOLATE	2 (mz + RT)	positive	130.085	63.138	(M+H)+	7175.44	6811.76	4451.52	3719.57	17610.2	17628.1	15966.3	20664.1	17816.2	21415.9	19754.4	18255.9	17884.4	15467.1	23510.3	17468.3	14487.5	16717.2	18010.5	14176	21216.6	19823.2	13903.5	15108.5	21162.3	10209.5	18245.1	15547.9	19759.2	17327.7	18065.4	4529.03	17492	13869.5	14374.3	10463	17235.5	13647.4	6254.52	17007.7	19348.7	17113.8	17409.3
pfc199	PURINE 1	2 (mz + RT)	positive	103.038	49.0945	(M+H-H2O)+	16198.8	14562.9	10680.9	11769	27814.9	27134	29466.4	25860.2	22919.8	25346.6	28301.5	30188.1	28715.8	31365.5	26497.2	28599.6	25729.7	29021.1	23095.7	25001.9	29996.3	25592.1	24570.7	27035.1	33063.7	27455.8	29521.9	31964.2	31868.8	23427.3	29138.4	10656	24873.5	29962.1	22293.2	30458.3	26290.7	30181.3	11479.8	31349.2	27741	22533.5	31263.8
pfc200	PYRAZOLE	2 (mz + RT)	positive	113.007	28.7145	(M-H+2Na)+	3861.81	5248.23	4601.7	4866.77	6040.65	9272.15	10464.9	11899.1	11330.8	12045.2	8837.34	8927.53	11403.9	10347.5	12223.7	7335.97	6653.4	10690.1	8815.4	6951.08	9450.32	10631.8	9295	6907.92	13838.4	6827.24	9440.3	9340.79	10444.4	9880.69	10798	2898.09	10285.8	10391.9	10492.1	8803.71	8034.43	6716.51	3459.73	11165.4	8960.18	10319.6	11012.8
pfc201	PYRIDOXAMINE	2 (mz + RT)	positive	133.079	41.6755	(M+H-2H2O)+	12737	9651.76	6257.75	6401.62	788828	775002	747935	759556	769224	756876	791012	767226	795798	782264	772660	754503	651909	738889	744333	716233	705946	706131	740043	678345	752687	762156	757979	741533	760749	670870	754582	7801.24	789204	767306	706477	768984	782146	821071	57297.7	716410	784092	737986	748841
pfc202	S-ADENOSYLHOMOCYSTEINE	2 (mz + RT)	positive	385.129	166.666	(M+H)+	2371.98	2050.08	2249.72	2503.77	37220.7	41240.4	37929.9	38750.6	40785.1	40516.7	37813.1	18670.3	24558.3	22433.6	19758.4	19401.5	8953.46	25302.1	21044.7	18098.6	24927.8	17841	24385.8	25051.7	24947	21957.9	20510.5	25533.1	20968.2	16733.9	16119.8	2328.07	25268.8	27798.3	22636.8	20677.3	24668.1	22065.2	3425.82	17761.6	19194	22335.2	15774.2
pfc203	S-CARBOXYMETHYLCYSTEINE	2 (mz + RT)	positive	162.021	44.679	(M+H-H2O)+	3983.11	6664.55	7772.78	6370.13	9470.98	10363.7	9585.01	10994.4	10672.9	11846.4	12365.8	11730.9	10969.6	12117.4	10279.2	10554	12505	5586.19	10978.9	9024.59	13855.4	16326.5	16940	19265.6	13467.5	10162.8	11792.8	6440.63	12861.4	15456.9	12394.3	7690.15	12226.5	12495.6	10257	8362.81	7974.99	12318.8	8289.4	9060.02	10391.1	20057.3	9309.26
pfc204	SERINE	2 (mz + RT)	positive	106.049	35.165	(M+H)+	5138.94	5681.84	4603.54	5242.92	92010.8	79748.3	76943.8	95299.3	100658	111626	101658	115630	119435	114007	138149	103076	104499	98548.7	109604	99051.9	119410	98192.9	100969	86296.8	101516	104350	98324.4	99635	120442	92502.3	95755.2	4831.99	98179.6	121303	122113	100848	96687	123653	13054.1	99168	100319	97944.7	106020
pfc205	SPHINGOMYELIN	2 (mz + RT)	positive	732.61	862.256	(M+H)+	8236.55	7014.78	6328.29	6011.02	274221	337054	297427	305766	285167	252403	224946	143322	79778.2	138336	9114.7	159096	11692.4	106077	13502.8	76788.2	112373	69392.8	45345.2	17435.1	44161	31494.2	7179.8	99723.4	173835	31423.4	72998.4	6462.09	147926	120093	12068.9	85352.7	118013	28012.5	12387.9	96390.9	142552	102442	207489
pfc210	TRIMETHYLAMINE	2 (mz + RT)	positive	60.0787	36.9345	(M+H)+	7741.06	6491.73	4158.39	5364.27	123654	138161	141189	138666	139282	135648	143558	148601	127835	131775	152226	142002	95608.2	113496	121853	130592	138559	122420	120242	119896	118790	131539	113966	133622	139169	120275	116276	4532.31	109807	118369	110291	133435	126613	120398	9184.63	128118	125378	115142	120155
pfc215	3-hydroxybutyrylcarnitine diastereomer	2 (mz + RT)	positive	248.149	105.98	(M+H)+	3878.1	3770.42	3036.6	2707.2	12859.8	16721	16790.3	17412.2	14802.6	15542.2	14329	14501.6	9674.5	5786.9	7646.96	12367.6	7805.32	19274.1	11813	8065.94	11338.3	14182.8	16972.7	10431.4	11535.1	13651.8	9435.95	16168	12691.4	19527.9	15038.3	3041.41	12169.5	8446.81	13201.1	16341.1	48205.4	7012.51	3230.51	10652.3	9045.05	8926.2	27848.2
pfc218	5-hydroxyisourate	3 (mz)	positive	185.031	35.163	(M+H)+	13066	14905.4	23309.4	25151.6	54715.4	51614.1	50305.9	47938.3	48146	53088.1	52126.6	40912.9	46170.6	43652.7	44420.9	53463.2	33272.5	54306.2	47073.4	42361.5	39470.6	53204.7	48883	61644.4	45292.7	36446.7	40886.5	33622.2	39316.4	24348.5	46113.6	7763.45	56569.6	44572.1	29527.1	43603.2	43440	45585.6	2477.16	42169.1	44183.4	39460.4	37785
pfc219	Adenine	2 (mz + RT)	positive	136.061	62.6695	(M+H)+	11570.8	10067.7	9114.72	9216.85	181637	175775	175292	172314	184331	180109	187539	210245	86422.6	90189.4	30272.2	103011	108750	170286	92314.8	163102	158002	123473	299423	158002	112568	170184	189546	92604.3	232388	162731	234981	8941.23	120250	85826.8	223495	85579.8	296343	108277	17140.1	178512	193279	23512.7	193197
pfc220	Adenosine 3':5'-Cyclic Monophosphate (cAMP)	2 (mz + RT)	positive	330.059	213.888	(M+H)+	3252.8	2884.54	2931.99	2454.98	9838.46	12083.7	7344.21	8876.08	11212.2	8777.65	9334.59	9548.66	12751.7	16812.4	5484.19	11761	22797.2	13823.7	13351	12912.4	8380.98	9104.64	11030.5	8183.62	13177.4	10873.6	12223.1	10721.5	12380.4	9824.84	14726.6	2913.33	5628.65	14935.5	10457.5	13423.4	11438.1	11664.5	2987.37	11798.7	12668.4	10501.9	12450.2
pfc224	Bis-gamma-glutamylcystine	2 (mz + fragments)	positive	499.117	220.388	(M+H)+	2645.87	2815.07	2485.79	2585.42	139301	149308	153788	146972	145421	149341	156120	70075.7	146709	206146	18027.2	320209	132202	304107	276235	155473	163456	28094.9	57663.1	86416.2	173530	170765	314809	204092	43974.6	58015.6	44098.4	1931.84	91973.5	193203	108808	477743	438396	142101	4866.08	118971	104479	56627.9	59607.8
pfc225	D-Glucose/fructose	2 (mz + fragments)	positive	203.052	34.772	(M+H)+	6183.88	6496.5	7004.91	6370.15	74087.5	76904.2	74981.9	76920.9	74349.2	81912.4	77964.8	82289.8	85530.9	76297.9	89155	75379.7	68104.5	66144.4	75012.6	78767.1	93514.6	88485	74811.2	45156.5	73486.9	78277.4	89166.5	82295.4	76472.5	90226.8	99314.7	6677.6	71578.2	70870.8	78162.5	69827.4	76598.4	79344.5	12084.7	76118.2	84848.7	74377.9	82902
pfc227	dimethylglycine, GABA, BAIB, AIB, 2-AABA	2 (mz + fragments)	positive	104.069	37.582	(M+H)+	3893.98	3311.62	3822.54	3929.31	288769	262117	252463	252647	262593	254253	259531	239059	263717	291815	651695	251703	217935	260437	226317	219319	248661	222772	244683	216837	253790	247930	217691	292671	239038	243727	191253	4507.42	266207	268966	252599	276722	323151	240026	68355.9	180969	208154	257530	223580
pfc234	Glutamylalanine	2 (mz + fragments)	positive	219.097	60.4195	(M+H)+	5011.49	4631.8	4668.97	4292.38	28282.9	30263.7	32172.9	32397.3	31839.2	30128.9	33144.4	34793.9	46757.8	37417.3	24302.3	29352.2	52320.7	43929.5	31743	28960.1	47132.7	77487.9	34945	37376	33618.5	35959.2	33421.1	26267.4	41992.6	64598.7	32847.6	4959.9	16380.8	33327.9	40023.9	45525.8	36520.8	38513.5	4760.6	30191.2	30994.4	14022.5	27437.2
pfc236	Glutathione oxidized	2 (mz + RT)	positive	613.161	147.743	(M+H)+	1666.54	1401.05	1013.57	1686.27	1.31942e+06	1.39159e+06	1.36044e+06	1.43008e+06	1.39447e+06	1.41657e+06	1.42262e+06	1.1639e+06	991803	904217	41570.6	1.26975e+06	569487	1.20349e+06	1.31196e+06	1.29872e+06	1.28531e+06	945733	1.04943e+06	685702	1.24061e+06	1.13623e+06	1.33088e+06	1.067e+06	1.18821e+06	920474	1.25818e+06	1177.34	1.24027e+06	885176	990013	1.21268e+06	1.42371e+06	1.17669e+06	13414.7	1.28548e+06	1.18663e+06	745689	1.41729e+06
pfc238	Glycine	2 (mz + RT)	positive	76.0376	35.104	(M+H)+	4894.35	5411.5	4536.02	4889.25	23272.1	22999.9	30841.1	34873.4	28770.9	27835.1	30101.7	36460.4	31498.9	34753.5	55585	27614.5	39002.5	28087.3	31795.7	27159.2	33839.1	30949.3	32814.4	29995.4	37995.9	30008.8	35165.3	29973.9	34329.2	33108.3	20726	5109.28	20858.9	34592.5	36648.4	34482.7	26092.7	31021.2	12728.1	32309	28508.1	37763.4	24497.7
pfc239	Guanosine 5' diphopshate (GDP)	2 (mz + fragments)	positive	444.031	52.907	(M+H)+	3630.33	4325.41	4915.29	4672.58	72904.2	80049.2	83717.2	77345	80937.4	79253.2	83702.9	39703.9	54344.6	71996.9	5263.87	83685.7	66414.4	94459.9	82416.7	57803.6	81453.9	27574.5	60405.3	83235.3	103129	124040	103507	71633.8	58396.6	55464.7	58093.9	4330.99	85232.7	54378.4	71973.8	104881	113909	78991.4	6890.33	58539.4	55931	61796	93029.4
pfc241	Kynurenine	2 (mz + RT)	positive	209.091	218.337	(M+H)+	7055.78	5503.35	4925.89	5338.61	4691.91	9501.87	6369.38	8155.75	9156.54	9667.41	7567.72	6729.73	7807.66	3795.76	7189.27	6649.58	5977.06	7623.86	4448.03	4108.42	5890.16	6028.1	8663.81	8198.56	6013.63	6825.67	6122.56	4160.47	8457.26	5658.15	4345.4	4986.67	4755.75	10895.4	5978.48	6396.86	3495.4	7889.85	5438.44	7149.46	4895.48	7217.79	4709.63
pfc242	L-Alanine	2 (mz + RT)	positive	90.0541	41.9235	(M+H)+	7207.08	7345.11	5047.88	4906.57	5.04248e+06	5.07452e+06	4.88438e+06	4.93141e+06	4.90066e+06	4.92473e+06	4.97225e+06	4.97898e+06	5.01989e+06	4.99645e+06	5.06777e+06	5.11901e+06	4.66205e+06	4.72411e+06	4.94208e+06	4.59709e+06	4.65462e+06	4.89554e+06	4.83493e+06	4.85952e+06	4.99799e+06	5.09847e+06	4.92342e+06	4.76372e+06	5.03378e+06	4.47233e+06	4.88289e+06	4194.4	4.8892e+06	4.90292e+06	4.73865e+06	4.99544e+06	4.98451e+06	5.16104e+06	892473	4.71972e+06	5.03768e+06	4.69948e+06	4.91895e+06
pfc243	L-Citrulline	2 (mz + RT)	positive	176.102	52.171	(M+H)+	2677.61	2706.1	2198.11	2201.19	21344.2	23036.4	24393.8	24256.1	20523.2	23201.8	23079.5	19909.8	23277.1	17686.4	22499.7	23216.6	17679.4	25309.8	24661.2	23663.1	21740.3	22361.2	23009.4	15430.5	18479.4	25893.4	21738.8	22448	21405.6	18900.2	19962.9	1941.54	21818.3	19847.9	22780.1	22336.7	23283.1	25920.2	3389.62	16671.2	25456.3	19343.3	18132.7
pfc244	L-Cysteine	2 (mz + RT)	positive	122.026	39.433	(M+H)+	4378.96	5289.21	3560.28	4077.49	10196.3	8529.47	11996.5	11271.2	11758.3	10114.3	12021	10323.9	12989.5	20627	63308	10506.2	19398.2	14301.7	12949.9	11387.5	11886.9	19269.8	9659.96	27241.1	11366.3	16811.8	11064.8	21051.2	8195.46	14991.6	7277.34	3550.9	15487	19159.9	12678.8	8918.04	5652.19	30687.4	3833.76	9367.64	9240.5	13176.6	5350.73
pfc245	Leucine	2 (mz + RT)	positive	132.101	129.694	(M+H)+	8569.17	9190.76	5319.35	5310.28	181320	180984	179173	169165	182560	177367	182182	151368	156752	168379	555477	134082	122516	188025	150009	166252	164150	194943	160634	138389	157826	142599	137144	189477	152044	139485	121994	6908.97	159100	180183	150335	186933	235578	147622	8778.46	123840	134341	182030	148592
pfc246	L-glutamic acid 5-methyl ester	2 (mz + RT)	positive	162.075	59.608	(M+H)+	5056.61	4065	3338.36	3467.33	83765.1	83682.2	81040.5	83832.4	87238.7	83163.5	85166.5	89491.4	67249	71770.8	28119.2	91018.9	54154.4	78989.1	63353	87058.2	68020.8	76544.9	92432.2	74738.9	84644.2	65140.3	101473	99870.5	89154.2	62470.9	93919.7	3030.71	85365.9	56207.2	65634.6	98394.1	124651	63745	4888.37	96188.1	68720.2	52007.8	103511
pfc248	LysoPC(17:0)	2 (mz + fragments)	positive	510.354	702.119	(M+H)+	9563.94	12382.6	12808.8	13795.8	32708.5	43675.3	43192.3	44978.5	39428.5	37575.3	37291.3	18302.8	16614	27376.7	12339.6	29823.6	5547.09	17069.4	12455	12864	17970.5	10567.8	10355.6	13747.9	12757.1	15088.8	12071.1	16249.4	25632.1	7352.37	17835.6	12536.6	29918.5	23470.6	5386.44	22888	33728.1	15518.4	14728.5	18351.7	20693.5	19456.9	28185.8
pfc249	LysoPE(18:0)	2 (mz + RT)	positive	483.327	726.642	(M+H)+ [M+1]	34244.7	26633.4	30567.9	30057.4	189034	218697	214413	240962	215399	198084	188732	116775	92644.4	142445	21334.1	128214	15709.1	96559.1	15679.7	69275.3	101830	65212.4	58919.1	29459.9	56401.4	32034.8	29766	78400.5	136237	33703	58938.6	31303.4	131086	120503	18530.7	80164.9	131909	41706	28950.4	78495.8	116790	105182	141640
pfc250	LysoPE(O-18:0)	2 (mz + RT)	positive	468.343	741.883	(M+H)+	13364.9	18316.4	16464.9	18305.5	21752.1	25924.8	25682.4	26543.7	26084.1	20883.1	25496	12196.6	11443.2	18316.1	15618.8	10703.6	6437.67	14727.5	15629.4	10128.2	15758.6	6886.99	15556	15991.1	16997.4	14373.8	14787.9	12283.5	21047.7	4276.82	6255.59	16541.4	20084.8	15882.2	6442.05	6733.28	9281.15	16484.3	17927.9	9181.96	11482.1	15736.2	16458.2
pfc254	Myo-inositol	2 (mz + RT)	positive	181.069	35.515	(M+H)+	7506.14	7024.75	7851.99	6528.83	10607.9	9666.04	10477.2	9695.04	11846.6	11887.8	10220.2	13720.2	12171.7	12836.3	16404.3	12145.7	12346.4	8405.74	11115.9	15125.7	11986.4	10789.4	12906.8	7406.53	11395	13014.2	14527.2	14952	13111.3	19561.9	14715.7	5813.8	8744.93	10820.6	15385.9	11560.8	10196.2	13529.9	4885.36	11559.7	12587.6	10737.1	12991.2
pfc255	N-A-acetyl-L-ornithine	2 (mz + RT)	positive	175.107	48.644	(M+H)+	6929.33	6033.82	4962.59	4559.69	39716.6	46296.7	41802.3	42593.9	44042.7	41163.7	46275	30808.5	32202.9	45661.6	32596.1	44056.4	38719.1	42401.3	47103.4	35802.4	39778.1	23510.4	40898.6	68887.5	48283.2	44237.7	42380.8	35579.4	35651.3	28886.3	28965.3	4737.03	37217.8	51903.4	33849	53769.3	51755.7	41193.2	5903.65	34610	35707.7	41619.7	30182.2
pfc258	N-acetyl-L-glutamine	3 (mz)	positive	189.086	67.18	(M+H)+	5895.75	5935.81	4712.15	4844.65	8646.04	9837.67	10982.7	10628.6	7861.34	10279.3	12928.9	12462.1	10819.3	9288.3	9267.99	6942.82	8343.07	13206.3	10050.1	5434.45	8613.57	10121.8	10399	22017.1	10606.9	7401.81	8112.21	9287.02	7659.32	10943.6	12561.5	4414.97	7315.47	13262.9	5319.33	10081.3	8819.68	10156.9	4989.23	8398.05	6477.93	11549.1	8153.47
pfc259	N-α-acetyl-L-arginine	2 (mz + RT)	positive	217.129	67.927	(M+H)+	18863	10672	6979.81	6813.35	41451.7	42117.2	43385.5	39624.3	40374.2	42538.6	41401.1	32260.4	37109.9	37190.5	38035.5	36285.4	28597.3	35247.4	37440	36041.8	37609.9	38858.8	34536.3	29736.3	34186.2	44605.5	36607.1	32075.9	43205.4	37223.9	38661.7	7268.08	31424.2	29556.8	34554.4	39539	40786	44802.4	7008.44	37141.3	32977.5	31594.3	34732.1
pfc260	PA(20:5/22:0) or PA(22:0/20:5)	2 (mz + fragments)	positive	779.558	857.312	(M+H)+	5893.75	5254.91	4815.57	4605.14	128308	117718	124663	123539	131391	129194	139501	129940	117869	138693	9516.47	124951	39804.1	100597	11687.1	116809	97006.8	82881.5	70871.3	11121.3	71770.7	37970.9	4980.83	105307	134086	91321.4	86209.2	3792.42	85450.9	125272	47285.4	100363	139074	41204.5	5430.71	118191	137282	94544.8	135579
pfc261	PC(36:2)	2 (mz + RT)	positive	786.6	860.741	(M+H)+	5068.05	5195.58	4878.26	5054.92	53661.6	63576.5	54020.9	63156.4	42603.2	45703.4	42196.9	35799.3	25289	37684.3	6292.08	37361.3	2882.83	23223.4	6313.08	19446.1	31405.7	18969.7	17783.2	8835.79	16277.5	12602.1	5181.21	23994.4	38545.3	8195.81	13260.9	4702.53	41379.9	32549.2	1552.14	22347.3	42439.7	12515.4	7550.77	28820.9	33550.6	27689.1	52200
pfc262	PC(O-16:0/0:0)	2 (mz + RT)	positive	482.361	701.118	(M+H)+	17872.7	12399.7	12561.4	11638	27345.4	34714.1	31598.8	37242.2	30359.7	24840.6	28054.6	21848.4	15436.1	12758.4	14743.5	22233	8049.8	12850.1	9902.84	12409.7	14010.5	7807.7	18426.8	9152.79	10344.8	18307.4	5897.83	14539.9	16721.4	4605.77	10197.4	12634	22852.8	15783.8	4341	17332	18664	10394.9	13191.3	14098.2	19584.5	16128.1	23733.1
pfc263	PC(O-16:0/18:1)	2 (mz + RT)	positive	746.605	889.43	(M+H)+	9438.68	7932.33	6433.74	6975.31	30347.1	33436.7	29017.9	37657.4	26191.9	20588.2	18455.9	7611.15	11426.2	12588.8	7044.86	18564.8	2741.02	9825.74	6248.97	6733.21	12446.6	9137.11	8712.5	7659.6	8310.91	7547.04	6097.2	11494.9	11974.5	4457.16	8739.81	6950.95	19531.2	13934.9	2824.26	11862.5	15175.6	8118.72	7112.2	10724.1	14009.1	13031.7	25911.2
pfc264	PC(O-18:1): octadecenyl-sn-glycero-3-phosphocholine	2 (mz + RT)	positive	508.375	712.672	(M+H)+	10523	11488	9953.16	10083	10482.8	16345.7	12883.3	11434.2	17152	16870.9	9919.07	12257.1	13855.7	15748.6	10316.6	9168.12	6174.75	10696.6	9476.03	8243.9	12058	10668.6	11801.8	10109	10919.7	10827.7	8916.85	9883.23	14410.7	3844.75	11388.5	11031.2	16221.4	11927	6072.95	13412.9	10337	11762.8	11729.8	11474.9	14834.5	12066.8	14573
pfc266	PS(40:7)	3 (mz)	positive	417.768	900.897	(M+2H)2+	3475.64	2923.29	2582.04	2544.03	9492.23	11207.1	7018.91	6612.51	4669.95	5744.05	8552.81	5508.62	5154.35	4994.47	2781.02	7196.49	561.543	3004.05	2217.84	1652.42	7753.57	3188.57	3684.16	2813.43	3849.06	3543.19	2059.39	4838.09	7290.39	1382.36	2481.4	2629.05	5359.16	2724.67	468.122	5067.85	6132.66	3156.44	3079.55	1309.9	2579.79	4959.19	6738.67
pfc267	Pyridoxal 5'-Phosphate	2 (mz + RT)	positive	248.031	97.932	(M+H)+	3678.66	4227.08	4347.42	4145.35	25230.7	30360	24158.5	27868.9	23935.8	27866.2	24233.1	17531.8	18795.4	15326	17650.6	19115.5	9541.19	19293.3	30367.5	19874.8	20820.5	20973.1	22352.3	33956.1	27670.6	19120.9	25874.9	16788.8	17653.2	19946.8	26918.9	4204.51	23331.6	20790.3	22633.1	13411.7	11190	21531.7	4773.59	24816.7	18241.5	26833.4	18129.1
pfc268	Pyridoxamine-5'-Phosphate	2 (mz + RT)	positive	249.064	37.813	(M+H)+	3269.28	3152.95	4545.97	3371.15	9582.55	9729.11	8136.47	7792.28	9574.73	16981.3	10538.8	15938.5	8708.34	9872.14	12593.9	10898.8	15781.1	6886.16	10662.6	11472.4	11539.8	8106.27	14273.7	10974.1	11765.5	9963.94	21426	20072.9	8552.35	11745.5	14741.2	3399.94	10130.8	9898.89	11382.7	13548.4	13350.8	13006	3828.44	11557.5	11933.5	14769.7	19873
pfc271	S-Cysteinosuccinic acid	3 (mz)	positive	238.037	45.652	(M+H)+	3097.37	5280.7	9975.67	9091.09	31374.9	31247.5	31762	31628.9	29967.5	28706.1	32339.2	31343.6	33408.4	58353.3	41192.4	32429.9	80692.7	33622.8	26826.2	26791.7	28465.6	57600.7	19347.3	109507	49024.4	54144.4	52068.8	50472.3	18246.3	26625.7	19356	3604.83	35238	31826.8	27228.9	35269.1	34617.3	61513	4780.63	21352.7	29694.6	27839	16093.1
pfc272	spermidine	2 (mz + RT)	positive	146.164	26.169	(M+H)+	708.417	985.17	804.786	1171.68	14604	14670.7	14366.7	14344.1	13976.8	10978.4	14676.5	7129.45	14033.3	8042.83	24920.9	9664.13	3612.95	13666.3	24032.1	13511	15290.1	8148.77	11045.5	23389.5	11412.6	14880.8	26119.2	10112.7	6113.87	23743.4	6529.55	390.605	7706.86	8411.57	12282.9	21255.5	18240.6	16783.3	680.776	8970.8	3983	10856	8403.42
pfc273	Thamine monophospate (TMP)	2 (mz + RT)	positive	345.077	39.417	(M+H)+	2967.85	2509.43	2056.53	2463.53	20962.4	24360	25157.3	24020.8	26014.4	25355.7	22518.4	24079.5	24527.8	27102.2	13347.4	24609.5	19228	23269.2	22414.2	21586.5	23668	24059.7	24142.2	33448.3	26339.9	25555.8	25308.3	21816.9	27713.3	21249.2	23873.1	2848.48	26899.6	24496.5	23569.7	20898.9	19963.7	26837.2	4048.72	17209.6	24329	25572.3	22394.7
pfc274	Thioproline / L-4-Thiazolidinecarboxylic acid	2 (mz + RT)	positive	134.026	45.221	(M+H)+	3473.15	3812.95	5396.05	5208.14	133671	133179	125254	132611	139174	136257	140826	71489.9	81397.8	76599.4	77777.2	71760.2	13639.4	73436.2	68236.4	48597.6	68271.7	61542.3	62990.5	73936.6	69284.9	51533.7	47785	52579.4	60061	61654.5	49973.8	3536.53	83004.5	77107.8	47213.4	38252.7	47037	63981.3	5732.73	47626.9	58610.9	88917.8	55027.1
pfc276	Uridine 5' diphosphate UDP	2 (mz + RT)	positive	405.009	44.721	(M+H)+	5165.84	5797.6	5059.18	5649.86	35390.3	35064.6	20088.9	32591.8	31435.7	35539.7	33900.2	37810.7	32319.8	28671.2	9840.02	22878.4	33905.8	27530.3	47417.5	35321.8	30756.4	12456.4	39274.1	34840.6	35312.7	37557.9	38900.4	33295	42979.4	32346.3	40626.1	5476.63	28343.5	27386.7	34957.4	33143.1	22969	42007.7	7693.45	32883.1	38959.7	30625.2	48928.3
pfc277	Uridine 5′-monophosphate UMP	2 (mz + RT)	positive	325.043	55.7965	(M+H)+	4005.99	3965.86	4484.82	4468.05	28534.5	27935.5	30722.3	30012	27687.9	26893.6	29773.3	27831.7	17772.9	20833.9	6995.76	25975.7	38011.3	29986.7	52404.3	35020.1	31822	29123.6	20837	22000.9	32091.1	47936.1	54499.1	22168.5	29105.8	11364.9	40986.5	4483.13	37573.2	20225	22878.1	65279.1	26469.4	38994.8	5218.04	48984.2	42330.8	31197.4	40484.6
pfc278	β-Nicotinamide adenine dinucleotide NAD+	2 (mz + RT)	positive	664.117	120.694	(M+H)+	1559.01	1519.22	1296.01	876.385	94122.5	101998	94129.7	94954	90163.6	95435.3	89891.3	91505.2	149759	75017	124869	82356.4	67875.4	97372.1	89134.4	73900.7	73659.6	147836	101849	73218.6	76946.2	82961.5	74561.1	109970	60629.8	101328	122373	1089.79	85228.4	108790	77647.8	55770.7	78905.6	92254.4	2652.57	89096.3	97539.4	89445.4	86630
pfc8	2-HYDROXYBUTYRATE	1 (mz + fragments + RT)	negative	103.041	143.196	(M-H)-	7162.47	4640.11	3925.94	7346.49	15985	14724.2	14640.5	14195.8	13962.5	12489.2	13926.6	9978.64	14979.8	12463.9	13367.5	10533.1	5726.76	13199	14176.5	17540.5	10546.2	43114.8	10897.2	10526.3	8450.9	12213.5	9334.29	11921.9	8138.99	12133.2	7677.81	6468.41	13393	13957.1	13988.2	18609.4	38497.3	10320.5	3880.81	9760.9	11100.3	20865.7	9230.58
pfc9	3-Hydroxy-3-methylglutaric acid	1 (mz + fragments + RT)	negative	161.046	145.612	(M-H)-	29529	6774.43	7253.01	104508	109936	106634	107962	104694	103083	108905	101840	111234	119994	116739	123244	107228	134153	97567.8	98722.1	76475.9	88889.1	119586	119150	126494	110259	125396	105427	114905	117544	86729.3	99429.6	6819.12	102359	115139	107815	113802	97155.1	116945	6848.54	95929.4	107693	130682	122242
pfc13	Adenosine 5' monophosphate (AMP)	1 (mz + fragments + RT)	negative	346.056	73.563	(M-H)-	1430.04	1897.07	1912.76	1594.51	1.64341e+06	1.63147e+06	1.74351e+06	1.71952e+06	1.55968e+06	1.59619e+06	1.63033e+06	1.70039e+06	1.22266e+06	1.14068e+06	309363	1.40875e+06	1.40818e+06	1.62254e+06	1.57519e+06	1.85494e+06	1.63014e+06	1.74798e+06	1.84041e+06	1.52294e+06	1.46156e+06	1.76744e+06	1.86371e+06	1.21654e+06	1.76768e+06	1.05669e+06	2.03862e+06	1543.83	1.33484e+06	1.07784e+06	1.19949e+06	1.56037e+06	1.86363e+06	1.39375e+06	23659.9	1.81264e+06	1.65168e+06	1.03352e+06	2.00363e+06
pfc17	Citric acid	1 (mz + fragments + RT)	negative	191.02	77.319	(M-H)-	8013.3	8168.93	8299.96	7086.66	1.24811e+06	1.30261e+06	1.22745e+06	1.20401e+06	1.27777e+06	1.25238e+06	1.18093e+06	1.22365e+06	1.63419e+06	1.56332e+06	2.54632e+06	1.34826e+06	1.07244e+06	1.13679e+06	1.10861e+06	1.12452e+06	1.46574e+06	1.39799e+06	1.03614e+06	1.53347e+06	1.2403e+06	1.28033e+06	1.08396e+06	1.18995e+06	1.51619e+06	1.29556e+06	1.23674e+06	7056.72	1.41371e+06	1.50956e+06	1.28107e+06	1.12223e+06	872952	1.3286e+06	24256.8	1.27093e+06	1.30891e+06	1.425e+06	1.32908e+06
pfc20	Cytidine 5-monophosphate CMP	1 (mz + fragments + RT)	negative	322.044	49.349	(M-H)-	705.282	1320.93	1049.34	841.637	205139	206841	203839	190460	197782	205481	194568	220228	216650	201630	109068	200496	211036	186707	220626	186251	188672	201440	195193	224799	221711	240875	217026	172458	216671	135920	185075	1350.55	204259	187910	182200	210059	144596	227723	5542.13	212273	203998	218181	200075
pfc22	Dihydroxyacetone phosphate	1 (mz + fragments + RT)	negative	338.988	39.799	(2M-H)-	3454.04	4050.49	3948.06	3411.23	71400.8	67784.7	78292.6	61333.2	67441.6	48654.7	59194.1	21164.2	59557.7	91114.9	16731.2	124903	32047.5	113703	105360	153798	62514.4	10243.2	50951.1	31976.8	47142.2	38599.2	88058.1	61564.1	27146.8	32354.9	42429.8	4015.48	16984.4	111155	54693.3	287953	224746	36853.2	6070.36	50977.3	25551.2	19317.8	131581
pfc23	D-Ribose 5-phosphate	1 (mz + fragments + RT)	negative	229.012	38.7775	(M-H)-	6435.5	5035.65	4999.4	5981.53	199851	196007	186857	185468	181968	181828	179935	211527	178280	145453	49328.7	189184	141942	174470	159421	232338	160276	221051	256299	174646	171749	188063	134569	174322	199842	173576	197043	5552.92	175737	168100	227008	216686	263937	166424	33306.4	201927	173110	121184	314006
pfc24	Glutathione (reduced)	1 (mz + fragments + RT)	negative	306.076	76.5705	(M-H)-	1073.88	678.978	406.011	523.738	346144	344350	321346	320553	301291	304714	295989	545667	422409	230669	99414.5	314933	1.47905e+06	277058	487165	107541	67256.7	580711	868045	229367	457546	639767	644256	1.17687e+06	435957	195305	610506	820.946	191355	313412	884763	521128	1.01137e+06	427930	37443.2	504084	511170	21764.1	729389
pfc27	Guanosine 5'-monophosphate	1 (mz + fragments + RT)	negative	362.051	78.032	(M-H)-	1458.22	2044.28	1912.31	1169.92	1.32657e+06	1.34364e+06	1.31635e+06	1.26856e+06	1.40095e+06	1.43647e+06	1.33712e+06	1.35615e+06	1.18513e+06	1.2894e+06	151598	1.29667e+06	1.21695e+06	1.23874e+06	1.27923e+06	1.29607e+06	1.21324e+06	1.34221e+06	1.38065e+06	1.31283e+06	1.24009e+06	1.38629e+06	1.31121e+06	1.01605e+06	1.42939e+06	959297	1.36484e+06	1780.38	1.43224e+06	1.213e+06	1.15429e+06	1.33994e+06	1.43142e+06	1.24588e+06	32811.3	1.28543e+06	1.43886e+06	1.12617e+06	1.48448e+06
pfc29	Hypoxanthine	1 (mz + fragments + RT)	negative	135.032	87.817	(M-H)-	19155	15663.3	16542.4	15950.5	1.81507e+06	1.88895e+06	1.84184e+06	1.79983e+06	1.72078e+06	1.84752e+06	1.69691e+06	1.47255e+06	2.02594e+06	1.92202e+06	2.85845e+06	1.80471e+06	1.46231e+06	1.65198e+06	1.6082e+06	1.38482e+06	1.58633e+06	1.65005e+06	1.78763e+06	2.03367e+06	1.7991e+06	1.83817e+06	1.55994e+06	1.83011e+06	1.80589e+06	1.58371e+06	1.42138e+06	16389	1.72193e+06	1.95392e+06	1.67668e+06	1.64976e+06	1.77484e+06	1.80667e+06	99102.3	1.4573e+06	1.4637e+06	1.84921e+06	1.6633e+06
pfc30	Inosine	1 (mz + fragments + RT)	negative	267.074	209.901	(M-H)-	2405.95	1467.97	1558.57	2879.31	4.19038e+06	4.23324e+06	4.25593e+06	4.3107e+06	4.35802e+06	4.37569e+06	4.34709e+06	3.08194e+06	3.45023e+06	3.11017e+06	2.7465e+06	3.32335e+06	2.33615e+06	3.1329e+06	2.96629e+06	2.97667e+06	2.817e+06	3.34569e+06	3.61695e+06	3.38822e+06	3.13474e+06	3.0677e+06	2.94083e+06	3.1782e+06	3.17022e+06	3.01076e+06	3.16501e+06	1368.89	2.99769e+06	3.17164e+06	3.16291e+06	3.32978e+06	3.63674e+06	3.26334e+06	180001	3.01909e+06	3.02463e+06	2.82095e+06	3.57263e+06
pfc31	Inosine 5'-monophosphate (IMP)	1 (mz + fragments + RT)	negative	347.041	76.3125	(M-H)-	2968.55	3342.54	3530.38	2697.68	4.38321e+06	4.38336e+06	4.2676e+06	4.21665e+06	4.28222e+06	4.29428e+06	4.16575e+06	4.54391e+06	4.38973e+06	4.49325e+06	91446.4	4.76614e+06	4.62195e+06	3.93065e+06	5.0419e+06	3.88433e+06	3.64644e+06	3.44875e+06	2.77095e+06	4.02095e+06	4.73724e+06	4.61612e+06	4.33359e+06	3.75686e+06	4.23069e+06	1.38191e+06	4.02817e+06	2959.17	5.11897e+06	4.24936e+06	3.22861e+06	5.40461e+06	1.34122e+06	5.16708e+06	151518	4.61765e+06	4.62403e+06	4.55957e+06	3.48665e+06
pfc33	L-Aspartic acid	1 (mz + fragments + RT)	negative	132.031	36.548	(M-H)-	2394.47	1674.79	1653.06	1761.99	549961	513818	516417	507445	489897	493860	484800	432360	511082	572073	425196	544783	505981	495234	501283	403717	381126	544475	478490	535883	571242	525355	501642	505458	474369	402028	506585	1582.51	472434	540214	457102	605749	488849	518267	155254	528594	502358	525667	514875
pfc38	L-Leucine	1 (mz + fragments + RT)	negative	112.077	152.346	(M-H2O-H)-	2532.31	2272.63	2165.58	3213.25	30765.6	28981.5	30154.3	30487.6	30250.7	26016.3	25378.6	43721.2	37067.5	33070.4	5647.89	34816.5	42158.1	44956.4	9846.25	27561	27690.3	23068.6	29280.7	17197.4	27741.1	25556.2	7458.29	28252.2	48880.6	17261.7	29749	1951.19	37552.5	26664.4	17479.8	28012.1	31621	26553.2	1779.44	33507.3	31934.2	21966	47645.9
pfc41	L-Pyroglutamic acid	1 (mz + fragments + RT)	negative	128.036	92.8235	(M-H)-	4192.55	3968.47	4682.11	4233.57	2.23495e+06	2.2205e+06	2.27985e+06	2.19141e+06	2.11022e+06	2.16871e+06	2.12909e+06	1.76955e+06	2.32236e+06	2.60847e+06	3.126e+06	2.28931e+06	1.72526e+06	2.01085e+06	2.1613e+06	1.66012e+06	1.7953e+06	2.18483e+06	1.87705e+06	3.0256e+06	2.16028e+06	2.04077e+06	1.75142e+06	1.88878e+06	1.91372e+06	1.5527e+06	1.46599e+06	2580.6	2.15498e+06	2.53613e+06	1.6686e+06	1.93735e+06	1.66404e+06	2.42246e+06	72031.1	1.66976e+06	1.67535e+06	2.3009e+06	1.34386e+06
pfc49	N-Acetyl-L-aspartic acid	1 (mz + fragments + RT)	negative	174.042	69.318	(M-H)-	12322.8	21244.9	21132.4	22887.7	5.6675e+06	5.19991e+06	5.31144e+06	5.635e+06	5.28337e+06	2.84251e+06	5.31742e+06	5.37185e+06	6.21108e+06	2.76867e+06	3.11689e+06	3.33182e+06	4.80791e+06	4.91876e+06	5.39934e+06	4.99111e+06	4.74283e+06	5.78825e+06	5.83553e+06	2.93311e+06	5.69221e+06	5.82676e+06	5.10558e+06	5.12893e+06	2.83095e+06	2.57589e+06	5.71571e+06	19498.4	5.5789e+06	5.40117e+06	5.03874e+06	6.22993e+06	5.60832e+06	5.92158e+06	558724	5.55443e+06	5.48342e+06	5.27442e+06	3.05976e+06
pfc50	N-Acetyl-L-glutamic acid	1 (mz + fragments + RT)	negative	188.056	106.08	(M-H)-	2117.56	958.257	987.728	2152.75	129468	129991	129217	128966	131107	130538	131812	125210	122203	122436	52551.4	124194	140058	140570	112580	103142	120870	164936	145814	204329	158577	152911	166827	132194	160416	99624.2	131050	1171.29	130137	96659.8	131868	127935	115587	125501	2678.61	115650	128899	101882	147203
pfc51	N-Acetylneuraminic acid	1 (mz + fragments + RT)	negative	308.099	42.3005	(M-H)-	1840.88	2523.2	2064.3	1835.49	187897	186482	188334	181254	184308	185769	192919	197237	204808	208395	330033	212474	180531	196624	194309	187997	190619	194776	197668	185955	196683	190710	183429	184635	208133	171874	195498	1969.72	202413	203676	190363	208027	214354	201596	11379.7	202472	193484	163162	199365
pfc54	O-Phosphoethanolamine	1 (mz + fragments + RT)	negative	140.012	35.7915	(M-H)-	1304.69	962.577	1321.76	1480.5	78854.4	76378.3	73319.1	74138.3	69652.1	70984.9	71831.7	80070.9	74067	77841.5	73130.6	77031.3	84010.1	64879.2	80396.5	68364.1	70742.8	80991.4	74395.9	86175.6	76685.4	87826.4	78565.5	87279.2	75800.3	51410.7	77169.3	1139.42	85902.2	71227.2	61806.1	87549.5	72755.4	79862.3	54617	78528	73590.1	70671.9	87092.9
pfc56	Pantothenic acid	1 (mz + fragments + RT)	negative	218.104	252.624	(M-H)-	1415.37	867.14	1053.73	1907.56	315779	330134	304755	306201	305596	318931	303635	276562	297570	291736	850623	301675	245645	302874	311632	289908	270011	218728	290713	252941	294684	258565	262472	304937	338061	266313	274389	1322.25	331209	335169	240683	278621	324317	316339	849.252	283686	256614	308605	317220
pfc58	p-Hydroxyphenyllactic acid	1 (mz + fragments + RT)	negative	181.05	272.091	(M-H)-	6040.76	3000.29	3200.2	12755.8	40350	38531.6	38038.6	38001.8	36226.5	37766.7	38324.5	28417.4	29723.9	34036.7	37903.3	39583.4	27327.3	39659	24032.9	25314.4	27547.5	43623.9	32406	147054	33151.5	29652.1	27292.1	30543.5	29299	25626.1	27690.5	3168.2	23747.1	27593.8	28053.3	31963.4	27229.9	24923.7	2945.76	30421.9	28349.4	17738	39362.7
pfc63	Salicylic acid	1 (mz + fragments + RT)	negative	137.025	397.175	(M-H)-	6296.26	4740.84	5295.23	6549.08	9236.19	12829.5	9279.92	10192.1	9110.24	8644.87	9019.77	8658.56	8773.71	10122.3	6243.34	7927.22	5026.81	9246.04	7010.72	8018.52	7265.14	8872.19	7601.83	7037.02	9031.86	5855.38	3897.82	6493.58	7175.41	7774	6595.49	4896.62	10323.5	7528.8	6911.53	10019	9918.13	9053.67	5200.9	6709.37	10017.5	9861.77	8088.02
pfc67	Taurine	1 (mz + fragments + RT)	negative	124.008	36.6635	(M-H)-	2663.66	1603.96	1813.94	2446.85	1.24817e+06	1.2371e+06	1.20642e+06	1.18928e+06	1.10065e+06	1.19904e+06	1.09662e+06	1.21124e+06	1.24031e+06	1.14533e+06	1.20724e+06	1.24463e+06	1.32601e+06	1.05656e+06	1.34729e+06	1.05778e+06	1.16257e+06	1.372e+06	1.12853e+06	1.16756e+06	1.26873e+06	1.40773e+06	1.2886e+06	1.20593e+06	1.2665e+06	1.09246e+06	1.27254e+06	1663.5	1.27578e+06	1.20479e+06	1.10147e+06	1.34302e+06	1.09498e+06	1.35565e+06	437926	1.32986e+06	1.16245e+06	1.14032e+06	1.22703e+06
pfc70	Uric acid	1 (mz + fragments + RT)	negative	167.021	80.562	(M-H)-	3225.36	1432.17	1161.03	4144.44	33920.5	32688.1	31239.7	33026.3	31679	34593.8	32979.5	19929.5	25870.3	34783.5	191361	49434.2	20164.6	28791.9	63467.4	48733.9	31982	165292	25393	19322.6	20484.7	17447.4	17880.5	25016.1	21185.9	37942.5	17781.4	1520.26	28233.9	23622.7	26723.2	52215.4	50212.6	15722.3	5050.57	18176.5	17105.2	29835.2	23262.8
pfc71	Uridine	1 (mz + fragments + RT)	negative	243.063	123.835	(M-H)-	2379	1781.1	1749.15	3048.52	1.10445e+06	1.06166e+06	1.08233e+06	1.05608e+06	1.03903e+06	1.04747e+06	1.07863e+06	1.08293e+06	1.01489e+06	918994	755838	1.02147e+06	819984	988985	939150	1.11032e+06	792852	1.08353e+06	1.1984e+06	1.10736e+06	1.03388e+06	935400	833755	1.01222e+06	1.11209e+06	821582	882301	1736.21	1.05547e+06	996196	1.04523e+06	1.11044e+06	1.35973e+06	1.08608e+06	24259.4	1.06219e+06	1.00382e+06	786335	1.14143e+06
pfc73	Uridine 5'-monophosphate	1 (mz + fragments + RT)	negative	323.029	56.328	(M-H)-	2067.54	1939.46	2108.54	2125.73	759219	790490	785212	747653	767132	790939	768936	814579	557868	614256	47856	822548	1.03477e+06	817993	1.09591e+06	1.01303e+06	848363	722550	522747	663856	799086	944979	1.10691e+06	468628	896257	407771	1.03299e+06	2168.65	800043	537328	531403	1.24577e+06	599164	1.03024e+06	11779.8	1.14057e+06	1.04298e+06	674327	1.02841e+06
pfc74	Xanthine	1 (mz + fragments + RT)	negative	151.027	104.955	(M-H)-	5317.65	3154.84	3231.59	6477.24	899465	942187	888848	883681	891691	938389	858626	639988	1.13568e+06	1.01122e+06	2.71162e+06	879163	551114	757902	657654	682012	729283	785386	943059	981367	781120	738258	602584	985450	841952	891462	609551	3273.2	790848	1.09037e+06	935200	729550	1.04963e+06	783397	36769.6	614887	598118	935635	773845
pfc75	Xanthosine	1 (mz + fragments + RT)	negative	283.068	224.619	(M-H)-	1786.01	1171.7	1394.14	1987.67	44384.4	46157.2	44678.7	46190.4	46402.6	46025	46772.1	28958.6	41395.3	42055	428916	34246.1	24775.5	43786.7	23477.1	37551.3	39269.7	44857	45851.1	39806.7	32695.1	33075.3	30131.1	65977.2	41947.2	51987.2	36543.7	1460.9	41036.9	44069.6	56440.7	23720	63938.9	23023.4	582.1	28091.3	28818.2	47011	35796.9
pfc76	Xanthosine-5'-monophosphate	1 (mz + fragments + RT)	negative	363.034	87.262	(M-H)-	1847.35	1625.44	1909.34	1868.89	121119	122532	121307	119096	128822	129446	123179	202994	89914	82809	12116.9	155180	110160	89573.1	129270	137066	48259.7	251859	115382	130221	119057	107150	76949.4	211587	120182	40353.5	165991	2009.72	122433	86350.4	105490	33615.5	14204.2	107613	2212.82	161728	190585	49486.8	162058
pfc77	(R)-2-hydroxystearic acid (C18:0,OH FA(1))	2 (mz + fragments)	negative	299.259	744.307	(M-H)-	7377.08	5236.66	8092.92	8166.7	81262.5	80573.7	85276.1	81531.4	85853.6	87229.4	86849.9	55659	32539.9	57897.5	8024.93	55271.5	7737.46	59862.2	7113.21	40245	23780	25060.6	16694.9	8133.31	18740.9	12871	5875.75	30499.8	63281.8	13631.1	26184.2	5521.89	78270.4	48765.3	10191.7	20500.8	32661	14964.4	9237.3	31299.3	59497	55732.8	40404.3
pfc79	4-Hydroxy-6-methyl-2-pyrone	2 (mz + fragments)	negative	125.025	265.885	(M-H)-	3467.74	2111.07	2831.44	4020.61	17110.1	16486.5	12479.9	17334.4	16093	18521	18255.9	19408.6	25154.5	20499.3	7642.09	18938.7	14833.5	19217.4	9150.08	18417.9	10763.2	15391	15733.8	8642.13	11798.4	10147.5	7882	15004	19573.2	11503.9	15017.6	2597.78	22186.3	18564.4	11732.6	13794.6	19239	12821.5	2632.75	10778.8	17950	17442.8	17626.8
pfc80	Cyclohexylacetic acid	2 (mz + fragments)	negative	141.092	445.696	(M-H)-	6257.83	5048.78	4983.53	7843.38	48872.9	51642	50411.1	47769.5	46445.7	78547.7	55293.2	63504.9	61461.7	71921.8	16302.8	46002.3	42365.8	38471.3	29886.6	38274.2	23486.8	37444.2	41376.7	28763.5	34878.1	32796.1	28390.4	60786.6	45388.4	21146.6	35267.2	4729.48	53422.7	44814.1	43216.6	41221.4	44867.4	40216	5593.84	43439.3	51024.3	65715.3	49545.3
pfc81	D-Ribulose 1,5-bisphosphate	2 (mz + fragments)	negative	326.01	140.708	(M+NH4-2H)-	1239	1214.88	1242.53	1398.38	19333.9	20219.1	21955.3	19886.7	20695.4	21229.1	21749.4	24579.3	35203.7	59774.2	5918.84	40668.4	37328.6	62656.6	18718.7	20056.9	17812	7517.61	16367.5	14213.3	21942.9	15618.2	8789.06	31932.9	25251.3	9383.92	10858.1	1045.13	14460.3	66629.1	19256.6	36228.5	42384.6	27129.8	1611.77	17591.2	20133.6	10816.1	18455.5
pfc83	Glutaconic acid	2 (mz + fragments)	negative	129.02	38.157	(M-H)-	2872.51	2368.33	2672.6	3234.79	145546	157470	111651	112069	138594	104969	109366	129996	138893	117420	194685	176913	113469	98098.3	109844	124070	136639	149879	130957	100651	115983	112579	99011.8	89391.7	147188	119187	134260	2623.6	145867	120112	84240.3	115251	111877	114986	26990.9	132626	111915	139631	171231
pfc88	3-Methoxy-4-hydroxyphenylglycol sulfate	2 (mz + fragments)	negative	263.023	121.595	(M-H)-	6159.45	8668.75	7624.14	4863.27	39487.5	38342.6	38330.1	39920.7	38251.3	39836.7	39367.9	33230.4	41525	42951.2	45428.7	37799.2	42712.9	33343.4	34598	35789.1	36545.2	58849.8	44166.5	44951.4	39589	43484.1	34293.8	41764.2	46616.5	37707.1	33549.7	8555.78	46697.7	35904.2	37627.4	38474	39787	45527.4	8084	42795.7	37074.1	39585.8	46935.5
pfc89	4-Nitrophenol	2 (mz + fragments)	negative	138.02	880.782	(M-H)-	350748	276393	298987	314188	221050	398095	197751	395857	260783	404066	378977	208361	91979.5	396349	242448	232045	295858	226648	235849	245107	204425	219014	227836	240551	220340	239750	238496	246029	394345	173452	224466	291365	391879	124194	285310	233366	210090	226992	279715	222771	260130	221839	134692
pfc90	Adenylosuccinic acid	2 (mz + fragments)	negative	462.067	220.215	(M-H)-	569.264	1204.34	834.193	387.51	315401	365793	381847	368903	375243	398090	396951	545571	234375	166379	50939.3	351769	467162	467862	335814	408318	404054	555095	468391	267730	322720	407089	942602	236059	543432	184857	1.04695e+06	846.976	315731	126277	313378	449064	329715	303492	942.287	727586	459608	156904	769302
pfc91	D(-)-Fructose	2 (mz + fragments)	negative	201.038	64.068	(M+Na-2H)-	6072.68	13334.2	11679.2	10737.4	7360.99	7190.01	7996.21	6967.1	7187.39	6154.28	8272.95	5620.92	5632.9	6786.38	7785.02	7546.35	5380.65	7431.44	9836.83	8376.89	6601.12	7974.19	6293.97	8452.06	7137.12	6278.31	9845	8282.6	6442.65	6974.14	6449	10359.2	6068.96	8328.66	8833.96	7010.66	8558.01	7288.59	11101.9	7390.32	7395.23	7225.36	6870.08
pfc92	D-Arabinonic acid	2 (mz + fragments)	negative	165.041	39.5605	(M-H)-	2975.4	3049.71	3632.89	3180.73	131727	120127	116745	111091	112324	116551	111035	129456	146564	143773	211903	201598	112429	104268	124290	138354	119320	149012	102173	132994	135506	139732	159924	144369	110539	125492	119695	1695.82	121009	130034	110264	187957	174845	132932	13011.5	139881	115241	105538	125515
pfc93	D-Erythrose 4-phosphate	2 (mz + fragments)	negative	199.001	48.779	(M-H)-	2759.27	2417.77	2655.73	3704.46	56194.1	57983.1	56236.4	56991.4	54086.6	58897.1	57153.8	39890	66500.3	55099.2	46330.1	63716.2	70078.6	57541.7	69971.6	76014.1	42971.6	25565.1	63125.3	44799.4	60919.2	63992.4	85805.4	73280.2	55112.3	28886.5	60984.2	2999.66	60850.2	67608.1	67065.5	109576	86214.5	56705.1	2782.66	76369.7	40679.4	44673.6	103339
pfc94	gamma-Glutamylglutamine	2 (mz + fragments)	negative	274.104	44.55	(M-H)-	965.948	741.866	549.685	1276.81	223160	215558	217347	218404	208116	211789	210253	262287	351459	296984	76994.8	351208	783086	310391	322326	248732	259315	416717	381513	480715	328658	335505	308084	148891	286449	386300	311307	584.771	76905.9	275159	254780	327006	256703	366133	11635	350638	221659	63911.7	256171
pfc95	Glutaconic acid	2 (mz + fragments)	negative	129.02	117.085	(M-H)-	3094.57	2446.44	2399.53	3417.4	14713.2	19677.4	19166.4	19219.4	17165.3	18166.1	20190	18135.5	25068.9	21421.6	23583.5	21660.7	15028.9	15967.4	17773.6	18892	15379.5	19160.4	14777.5	18706.5	15325.1	13708.4	18616.3	22635.1	20326.3	17598.5	15609.2	1890.43	20129.1	20269.2	16759.2	26189.3	21600.1	23065.8	2426.38	18625.2	16249	19222.3	22738.7
pfc96	L-.gamma.-Glutamyl-L-glutamic acid	2 (mz + fragments)	negative	275.089	56.7235	(M-H)-	3867.52	1007.69	1148.05	6394.86	555450	582083	562460	548845	557776	580720	558548	590600	860391	761888	106897	560603	552706	600271	443013	366597	557603	540762	619571	850921	642554	629771	508330	629363	714260	552386	465952	855.241	530631	663661	607758	382839	340330	598866	11808.1	433250	473751	555400	405159
pfc97	L-3-Aminobutyric acid	2 (mz + fragments)	negative	102.057	38.557	(M-H)-	527.065	395.816	621.617	988.233	539141	509018	508161	476213	487510	471684	469478	565262	495129	387839	283274	500498	559582	494132	495374	427047	490421	493311	539338	594730	502624	600187	566976	494623	553260	383029	598800	486.525	533881	343238	450233	483754	387551	452961	112224	533068	490334	376063	583737
pfc98	L-Malic acid	2 (mz + fragments)	negative	133.015	51.0355	(M-H)-	3517.56	3170.4	3380.95	3396.14	1.5974e+06	1.58155e+06	1.4591e+06	1.45079e+06	1.51795e+06	1.50214e+06	1.50715e+06	1.55142e+06	1.68086e+06	1.41069e+06	1.90023e+06	1.59478e+06	1.69359e+06	1.52611e+06	1.45821e+06	1.34686e+06	1.4112e+06	1.83093e+06	1.65206e+06	1.53412e+06	1.50491e+06	1.75592e+06	1.56294e+06	1.53857e+06	1.57108e+06	1.52803e+06	1.63448e+06	3365.99	1.43653e+06	1.28353e+06	1.62571e+06	1.95965e+06	1.73647e+06	1.55456e+06	27231.6	1.40664e+06	1.45406e+06	1.21433e+06	1.80477e+06
pfc99	LysoPE(16:0)	2 (mz + fragments)	negative	452.278	662.895	(M-H)-	2253.94	2210.01	2448.85	2297.23	164751	162701	169160	166593	169939	170118	169326	136793	86325.2	164558	7420.36	135776	5957.68	78024.6	10533.9	48762.3	89545.9	59302.5	41262.2	12075.6	45386.8	27584.8	8358.06	40047.7	159963	17114.2	62800.1	3453.27	146339	130995	6234.65	50823.6	119713	41023.2	7310.03	88492.5	145415	91197.2	121951
pfc100	Mevalonic acid	2 (mz + fragments)	negative	147.066	216.449	(M-H)-	2898.9	1623.6	1600.67	2562.89	17475.6	18799.9	17973.5	19859.2	18626.4	20248.9	20124.3	32146.1	24819.8	31399.1	9512.63	28216.6	21290.7	31481.1	14211.7	23822.7	19463	21781.3	20377.8	13704.2	17920.4	15836.5	6828.57	18513.6	30174.1	15772.1	21148.2	2028.05	25589.7	29100.2	13531.9	18689.1	30727.1	18842.2	1284.64	18589.2	25954.9	25564.3	27529.8
pfc101	Ortophosphate	2 (mz + fragments)	negative	96.9698	37.0855	(M-H)-	32196.8	25980	28461.8	23921.9	1.06748e+06	1.04741e+06	996022	982154	1.01131e+06	1.0215e+06	1.02075e+06	963368	1.09302e+06	1.10486e+06	1.35395e+06	1.02949e+06	920617	922176	1.02533e+06	1.01393e+06	916200	968789	1.13204e+06	1.13828e+06	1.03786e+06	1.10063e+06	963033	1.00847e+06	1.01782e+06	1.07035e+06	986115	32110.1	923875	1.09904e+06	1.12667e+06	1.09084e+06	1.12588e+06	1.11778e+06	252047	984710	994569	909802	1.05952e+06
pfc102	Oxalacetic acid	2 (mz + fragments)	negative	112.986	771.887	(M-H2O-H)-	612799	519047	557056	517830	231854	197512	218567	219049	232954	222983	229095	262785	335486	267217	421139	227676	489010	253709	382105	325854	262082	320371	272414	389936	370158	396165	428742	345185	275727	471081	335497	530219	200865	306840	526201	309178	262023	371422	491328	323704	264604	282439	222547
pfc104	Succinic acid	2 (mz + fragments)	negative	117.02	103.856	(M-H)-	3804.43	3280.78	3297.6	3723.15	384425	392809	362517	379161	374948	380513	370367	405458	430829	303479	115830	289177	442582	432550	378260	338374	253320	421854	587227	361918	380437	443362	267010	414961	268286	295122	268867	3902.3	310149	379315	373627	336534	427584	414571	6134.41	265640	322108	296326	435864
pfc105	trans-2-Butene-1,4-dicarboxylic acid	2 (mz + fragments)	negative	163.04	110.962	(M+F)-	9945.63	7297.99	8206.74	8617.08	26712.1	28032.3	23028.8	23548.5	23822.9	26693.2	23741.3	18088.1	20118.4	24694.8	56066.3	28102.3	17266.1	31203.5	21329.8	20470.8	19877.9	22313.4	17092.7	59814.1	21649.4	18065.1	15184.4	20250.1	21369.7	13950.4	14714	7436.83	18399	23074	18204	22663.4	22971.1	19906.5	6845.19	19644.6	15970.2	14472.1	21673.2
pfc107	10-HYDROXYDECANOATE	2 (mz + RT)	negative	169.124	447.937	(M-H2O-H)-	4888.35	2813.92	8089.34	10977.3	21800.5	21896.6	22294.7	23127.1	23118.4	22910.2	22648.1	19885.4	19276.4	20275.3	13189.9	20918.9	21824.6	21417.4	15729.4	17963.3	14520.8	19293.5	17645.6	13698.5	16194.5	15734.7	11857.8	20969.9	7649.15	14038.9	17628.1	6809.33	25289.9	19891.1	16896.7	17982	20207.4	16582.7	7221.92	19834.8	18518.7	21830.9	21098.6
pfc109	2- or 3-PHOSPHOGLYCERATE	2 (mz + RT)	negative	184.985	39.1955	(M-H)-	3536.23	3049.77	3033.18	3868.21	16317.8	14306.3	11725.8	15045	13587.3	14341.4	13039.2	8173.02	15942.9	15043.6	192130	22563.8	3034.86	9669.98	7627.96	36670.5	32125	2891.85	5115.89	13662.7	7683.6	12140.9	11883.3	20057.6	6105.68	33157.3	13876.9	3063.82	15165.2	10544.9	11517	33052.9	6415.77	6892.84	3155.58	28654.4	20722.3	9672.06	9731.81
pfc112	2-HYDROXY-4-(METHYLTHIO)BUTANOATE	2 (mz + RT)	negative	171.012	267.133	(M+Na-2H)-	3032.08	2303.26	2360.86	2558.56	10379.7	9641.74	8148.03	10134	8468.67	10296.6	9609.09	2919.97	4520.97	128281	3304.91	6950.32	3344.82	13664.7	2837.42	8107.75	8658.79	2995.21	3176.2	2814.95	2731.7	16983.8	2960.21	5492.8	3142.99	17773.2	2937.82	2582.28	10539.1	31483.4	6646.23	11728.4	3233.94	1829.96	2487.96	2662.55	3121.03	14487.3	3297.52
pfc113	2-METHYLCITRATE 1	2 (mz + RT)	negative	205.035	108.825	(M-H)-	17015.3	18206.6	15408.1	14387.3	12823.9	15496.1	13838.4	12459.6	10029	13449.4	13041.7	8584.95	14442.3	14086.4	23530.7	13567.6	13439.1	16515.9	14377.9	11146.6	13227.8	13152.2	12991.1	19143.5	13350.8	14766.3	13499.6	14146.1	12847.5	10014.8	9926.29	17045.9	14474.8	13785.3	14576.3	14765.6	14559.5	13605.3	16388.1	10765	12478.2	11671	15694.2
pfc114	2-METHYLCITRATE 2	2 (mz + RT)	negative	205.035	162.979	(M-H)-	12683.5	12556.1	13311	12742.7	4427.74	3484.65	4387.79	4438.55	3408.6	3673.06	5543.71	7715.48	7404.59	8570.8	8147.98	3557.72	2434.69	7554.28	9333.91	3129.42	2124.32	7887.42	1775.39	8988.36	2675.18	1768.37	8012.72	3395.09	7696.4	7960.04	2948.7	13323.4	9109.06	2495.54	8746.32	8753.47	8081.41	3065.29	12588.6	2275.03	2619.63	8278.24	1919.36
pfc115	2-Methylglutaric acid	1 (mz + fragments + RT)	negative	145.051	263.88	(M-H)-	38121.6	33945.9	35655.1	34043.9	42799.2	58877	42236.9	46046.6	49831.5	42163.4	39890.5	32682.5	34414.4	35708.9	35964.4	37725.6	25799.4	40429.8	34593.5	34792	34384.3	37264.8	35377.7	37112.9	33411.3	36765	34542.8	37509.2	33308.6	40161.1	32443.4	33316.4	34269.7	39160.6	31528.5	37373	34330.7	36367.2	11854.4	34326.6	32406.4	36394	34834.6
pfc116	3-4-DIHYDROXYPHENYLGLYCOL	2 (mz + RT)	negative	151.04	96.0745	(M-H2O-H)-	4997.92	2441.7	2700.94	6692.26	3082.11	5884.89	4061.78	5088.54	5146.26	4174.79	3604.45	3736.42	3845.13	4492.64	4042.98	4980.72	3530.01	5769.54	4468.49	3792.22	4693.09	4785.59	3078.58	5267.84	4215.19	4096.12	4447.11	5246.58	6372.72	4197.06	4067.85	3167.69	5532.41	4368.46	5252.95	6355.45	4932.41	5634.13	3069.97	5872.35	5410.57	2577.57	5917.94
pfc117	3-METHYLADENINE 2	2 (mz + RT)	negative	130.052	70.31	(M-H2O-H)-	3375.85	2326.22	2520.28	4012.73	2.94037e+06	2.91796e+06	2.60753e+06	2.65347e+06	2.73467e+06	2.73874e+06	2.67908e+06	2.73e+06	3.066e+06	2.8131e+06	2.75361e+06	2.90207e+06	2.57001e+06	2.58817e+06	2.48323e+06	2.58034e+06	2.39962e+06	2.68029e+06	2.86221e+06	2.86321e+06	2.79344e+06	2.9975e+06	2.52645e+06	2.49145e+06	2.78074e+06	2.4849e+06	2.86051e+06	2729.39	2.74586e+06	2.89592e+06	2.73825e+06	3.12835e+06	2.87787e+06	2.90969e+06	141178	2.60837e+06	2.67813e+06	2.50431e+06	3.02462e+06
pfc118	4-AMINOBENZOATE	2 (mz + RT)	negative	153.067	237.26	(M+NH4-2H)-	1575.22	982.776	1096.18	1683.84	5930.87	6211.84	7153.22	7919.42	7714.57	7803.3	6149.31	4390.72	5085.07	5297.1	2193.45	6937.42	2734.92	4532.19	2757.93	3737.81	10262.5	5255.94	7626.91	1993.28	4736.7	4633.35	2975.01	1689.77	4510.59	12051.2	5905.28	928.014	4238.89	5795.9	1803.86	3720.39	5950.49	4487.27	1014.28	6027.28	3691.33	7657.55	9306.78
pfc119	4-COUMARATE	2 (mz + RT)	negative	180.066	344.411	(M+NH4-2H)-	1909.55	1020.8	904.973	2319.56	4985.26	3266.68	4982.03	5539.62	5557.97	5256.59	3885.91	3076.1	4465.76	3974.38	1469.34	5963.88	1168.96	3127.02	1883.72	5661.35	6149.01	4578.55	2695.5	2951.94	3656.41	1558.57	2716.23	2050.19	3060.64	6028.81	3836.99	1279.62	2088.14	2086.55	1478.97	3373.37	3696.43	3489.61	1180.22	4331.58	2403.15	3225.6	5122.44
pfc121	4-HYDROXYBENZALDEHYDE or benzoate	2 (mz + RT)	negative	121.03	302.896	(M-H)-	17343.9	7430.33	7598.16	24499.4	33874	31155.1	31201.7	32665.3	31144.1	33578.9	31319.5	15354.1	13931.2	19720.9	13258	15687.8	3702.44	22776.1	12025	13482	13347.1	15051.8	15060.1	14328.8	11943.9	14035.9	11250.9	6019.63	13593.5	19342.2	12802.4	7914.17	19007.5	23398.7	8851.27	13939.4	12709.5	13775.7	4121.4	12241.4	13836	26129.8	15193.9
pfc122	4-HYDROXYBENZALDEHYDE or benzoate	2 (mz + RT)	negative	121.03	318.404	(M-H)-	15416.9	5909.47	6038.77	24622.8	20779.6	17210.3	25187.8	19307.6	20273.6	18019.3	26688.3	13197.7	15605.2	14279.7	11772.4	18560.7	8765.61	15591.5	13482	8160.82	9619.23	15717.5	13449.4	13568	14345.8	13678.6	10876	8171.51	15745.1	10277.1	14017.1	7057.12	10565.2	13104.6	5745.13	14530.4	13962.6	14249.4	7817.94	9819.73	11961.6	11888.6	14424.8
pfc125	6-CARBOXYHEXANOATE	2 (mz + RT)	negative	159.066	313.244	(M-H)-	57227.5	30895.1	49715.1	76555	47560.8	42888.3	46174.5	46308.9	47479.6	52391.7	50133.4	42152.7	53754.3	47965.7	48477.6	35224.5	50719.7	48750.7	45404.7	43122.7	44464	50482.2	40085.3	44786.7	43126.3	48529.6	43648.4	46346.9	42652.2	39535.7	42431.6	45711.2	44812.9	51368.3	42257.4	48594.8	44276.6	48667.4	9443.62	48980.6	47599.7	49580.6	46488.2
pfc127	6-PHOSPHOGLUCONATE	2 (mz + RT)	negative	275.021	51.562	(M-H)-	2045.48	1663.76	1515.14	2176.16	22780.3	23891.3	24090	22614	22952.7	24093.8	24704.1	18019.9	17858.9	14254.4	25113.4	20165.9	19970.1	19984.6	20568.2	16391.9	21913.3	27078.1	20993.6	17608.2	19216.4	21886.1	23875.8	19116.3	20688.2	26227.2	22432.4	1684.09	16510.9	11825.3	17628.4	22504.8	23468.3	16947.4	1677.69	15576.3	16594.3	14078.8	24092.8
pfc129	AICAR	2 (mz + RT)	negative	337.055	61.8375	(M-H)-	415.87	388.207	262.25	480.264	22055.9	21006.7	19329.2	21626.8	21435.2	20260.9	23116.7	23766.5	32651.8	37174.4	10289.5	28226.9	29060.1	21418.1	33063.7	17860.7	21693.7	19434.2	18164.9	29412.8	32488	24586.8	20977.9	23685.6	23299	8525.15	16292.4	261.039	34928.8	43593.1	22430.6	23302.5	9791.86	43738.7	1265.84	22871.8	26091	42239.8	15840.8
pfc130	ALLANTOIN	2 (mz + RT)	negative	157.037	40.8905	(M-H)-	7084.5	9493.74	9966.34	13111.6	3656.5	5375.65	4434.97	4858.86	4053.47	5763.13	4106.31	3313.74	5871.35	5039.54	6328.57	5114.46	5983.16	4137.98	3810.59	6146.47	4753.48	8757.49	4688.22	3874.03	4458.23	4946.33	4629.24	4787.57	5225.61	4415.66	4680.87	5088.35	5732.33	3868.34	3474.88	4819.26	3435.72	4450.81	2507.52	6387.22	5657.33	5510.18	3090.47
pfc133	BENZOATE	2 (mz + RT)	negative	138.056	292.39	(M+NH4-2H)-	1297.42	696.092	951.919	1135.08	12001.4	11898.4	9696.69	8886.68	8259.43	9645.34	10506.7	13149	17260.6	8186.21	9824.6	16262.1	3038.46	7219.73	6560.49	15196.9	12650.5	8399.38	11477.6	5040.63	8366.9	4582.4	4897.58	3914.75	11398.1	18248.3	7865.41	829.236	5302.86	9231.13	5145.72	3680.04	8651.88	5977.33	966.836	8335.41	7205.73	6326.36	14482.6
pfc136	CDP-ETHANOLAMINE	2 (mz + RT)	negative	445.053	40.812	(M-H)-	891.381	871.85	942.519	1014.17	52487.6	54554.2	52242.7	50389.4	55774.2	50825	53694.4	56207	53031.1	55182.7	22481.8	57699.8	51254.8	52093.4	63813	52087.1	51184.1	50442.2	54739	58282.2	57950.5	55287.7	54892.3	49463.6	56616.3	43785.1	59532.5	1061.23	53290	55617.3	53328.1	70194.4	71011.5	59704.9	4640.33	59716.5	60098.7	51236.7	56718.8
pfc138	CITRAMALATE	2 (mz + RT)	negative	147.03	111.083	(M-H)-	25333.9	21160.4	22555.7	26490.5	8345.36	6929.36	7012.09	4992.63	6652.97	7011.32	7574.28	9787.99	10463.5	10449.4	9472.62	7070.7	8236.85	12126.7	4796.77	6261.92	8043.86	6089.47	4738.79	7405.77	10510.5	5958.56	3672.34	5879.54	4599.85	9999.1	12614.9	23707.5	7993.47	11080.6	7227.94	5609.23	4381.81	10699.4	20972.8	10843.7	10246.2	11137.7	5183.5
pfc141	CYCLIC AMP	2 (mz + RT)	negative	328.045	213.692	(M-H)-	1214.4	778.343	1202.26	816.753	11596.7	9609.93	11042.3	11468.6	11459.1	10791.4	10141.4	14145.6	16440.1	13932.8	5414.16	14934.5	36353.2	10182.4	18133.4	11202.3	10159.9	9933.01	10886.3	11135.1	15723.9	14950.8	16330.5	16365.7	16688.7	6558.64	16063.2	1329.12	9121.75	15787.1	12814.5	15129.3	13701.7	14014.7	724.242	13718.3	15244.6	6964.28	17252.4
pfc143	CYSTEATE	2 (mz + RT)	negative	185.022	43.807	(M+NH4-2H)-	2495.76	2210.74	2261.3	2675.08	44257.4	44421.4	42502.2	40795.3	42653.8	40764	40971.8	49627.3	13774.3	11578.4	6701.83	28261.8	8356.81	21727.3	9913.02	78677.6	23843.3	23414.9	37752.4	15933.4	20973.3	10263.8	12639	11223.2	23730	39979.8	15921.3	2487.37	10645.3	8351.58	9965.13	41858.8	67552	13875.3	2619.05	41610.2	22118.2	5243.35	117015
pfc145	DEOXYADENOSINE MONOPHOSPHATE	2 (mz + RT)	negative	330.06	111.88	(M-H)-	563.437	302.86	72.0862	728.051	5684.39	6120.69	3875.19	4925.99	4761.3	5575.5	6005.48	5378.43	3123.9	5499.38	3064.21	5813.54	6998.91	5317.95	7627.91	5773.71	4322.53	6225.14	6584.83	5864.96	5828.91	6095.55	4325.69	5167.77	6429.21	2337.51	6700.18	494.752	6582.42	2860.53	6100.49	7012.02	5522.77	6044.62	431.786	7027.83	5845.52	6304.97	7287.89
pfc147	DEOXYGUANOSINE-MONOPHOSPHATE	2 (mz + RT)	negative	346.055	116.285	(M-H)-	1407.64	1618.18	1327.31	1270.88	12138	13661	13051.6	14201.9	14034.8	13511.5	14796	12752.1	8777.54	11525.4	4059	10871.5	9345.37	17403.4	11184	11631.7	12560.6	10063.9	14005.1	10074.2	11847.3	13229.7	11781.2	9326.07	14783.3	19442.3	12707.1	1640.22	10036.3	10322.9	10799.7	13237.1	22790	9683.83	1745.37	13791.3	12341.4	8143.71	25294.1
pfc148	DEOXYURIDINE	2 (mz + RT)	negative	227.067	183.86	(M-H)-	3307.79	2091.61	2131.03	3271.11	23143.2	20699.8	22445.2	19133.3	19814.7	19451.8	18541.2	51354.3	54643	39183.2	46547.5	46444.4	62394	46371.1	51939.7	47272.7	41016.4	59085.1	49335.9	47636.7	51151.7	45151.9	48489	39187.5	55076.1	38464.4	56171.3	2179.08	44928	38706.4	44592.1	40195.5	43519.2	46532.1	2692.39	53481.2	52973.7	29021.3	49707
pfc150	DIAMINOPIMELATE	2 (mz + RT)	negative	189.088	43.0125	(M-H)-	3394.95	3798.79	3358.57	4201.03	7162.85	9714.15	8840.48	9953.91	8763.42	7798.72	9366	9549.27	10945.7	8178.43	7456.39	10202.1	9941.15	6620.52	9456.95	7754	8638.7	9559.18	8798.47	10070.1	10600.9	11814.1	11444.9	10499.8	8783.3	6529.21	9667.34	1401.42	11627.1	9648.51	9219.97	11119.3	9046.52	10273.9	2603.88	8978.2	10392.6	9443.4	9938.39
pfc156	GALACTURONATE or glucuronate	2 (mz + RT)	negative	175.023	47.303	(M-H2O-H)-	2465.01	13266.9	14109.1	15350.8	20406.4	19408.9	22455.6	16613.5	22181	24333.1	20709.4	23936.3	19492.2	16953.4	14218.4	18943.2	1328.21	25141.9	17244.6	21621.2	18733.7	18842.2	20409.6	21346.2	26336.5	23368.9	26236	26550.1	19879.9	16205.1	13660.2	14953.4	30452	22812	21652.1	26181.4	26965.1	27538.3	9164.53	21596	25881.9	19872.9	21902.8
pfc157	GAMMA-AMINOBUTYRATE or N-methyl-alanine	2 (mz + RT)	negative	84.0456	37.572	(M-H2O-H)-	129.66	82.9771	0	104.923	3603.57	4515.65	5658.35	3535.44	5065.92	5048.26	4907.85	3845.05	3825.77	3051.38	6351.31	6083.5	4975.73	3989.64	4707.23	5502.28	4032.79	3016.61	5465.39	7136.45	4338.74	4605.78	2782.79	3951.76	4312.43	2650.63	6035.3	175.983	3792.22	5136.99	2770.35	5505.95	4966.83	6314.59	831.215	3580.37	3303.56	3099.07	4731.27
pfc158	GLUCOSAMINE 6-PHOSPHATE	2 (mz + RT)	negative	258.038	38.3565	(M-H)-	1295.24	1431.04	1418.51	1497.6	4245.27	4445.49	5899.69	4183.28	4054.73	5668.49	4456.23	2566.79	1790.62	5262.21	5153.09	5615.65	3273.52	5259.83	3303.38	4496.04	3383.33	4975.83	7030.24	6330.33	6841.93	7221.4	4159.17	5580.66	6335.76	4589.78	2623.96	1511.21	2598.05	5503.63	4025.39	7961.41	3884.58	3872.13	3048.14	4338.38	5500.82	4955.94	6567.97
pfc159	GLUCOSE 6-PHOSPHATE or galactose 1-phosphate	2 (mz + RT)	negative	241.011	38.508	(M-H2O-H)-	2169.94	2071.01	1895.09	2593.27	11730.2	11764.4	11672.8	9574.78	10174.7	8368.04	7985.58	8149.33	8740.22	11673.9	6866.22	10999.8	7719.37	6521.21	11705.7	10824.5	9202.4	5938.21	8912.4	7019.05	9500.19	10555.8	8889.82	5193.98	7403.38	8186.71	7973.77	2694.37	7895.07	10947.3	10569	15539.1	13845.1	7744.71	2483.87	6844.98	8844.15	6392.22	12562.1
pfc160	GLYCERALDEHYDE	2 (mz + RT)	negative	71.0149	70.317	(M-H2O-H)-	1800.7	833.5	1329.09	1504.41	459680	476553	454860	445042	479060	462024	470047	500987	518173	473240	367356	523015	428697	471297	442743	468412	364359	412801	441444	424593	448609	423552	386856	402767	481281	326824	447901	820.391	506684	454858	414575	486006	479693	470850	3339.27	463093	467577	417359	500330
pfc161	GLYCERATE	2 (mz + RT)	negative	87.009	37.557	(M-H2O-H)-	3138.03	2671.08	2459.41	3314.14	178837	177262	189088	183451	183109	198153	189266	256471	240760	230113	173373	240019	198286	191588	217559	243763	249900	226905	222718	156686	212670	196228	187605	167260	271046	213698	201671	2356.21	217995	243927	178647	201146	205256	237442	11595.3	237643	226241	232391	244437
pfc163	GLYCEROL 3-PHOSPHATE or beta-glycerophosphate	2 (mz + RT)	negative	343.018	38.876	(2M-H)-	1153	974.484	951.671	931.201	2252.23	3798.25	3849.08	2290.2	4082.93	2822.92	3934.82	2627.47	1289.94	3343.58	3006.64	1740.36	1981.13	3283.57	2165.67	3984.13	3380.49	3405.59	3343.9	3266.21	1563.65	1885.73	3402.73	4056.89	2160.61	3341.25	3520.88	1097.5	2243.34	3592.55	3586.64	3930.08	2971.42	4046.99	1032.14	3401.55	3709.6	3359.88	3676.78
pfc164	GLYCOLATE	2 (mz + RT)	negative	75.0092	39.626	(M-H)-	965.274	971.458	693.867	1332.5	117032	122833	121072	121502	125193	126530	131523	97291.6	113009	94396.6	115230	104628	73886.3	85870	90176.5	98265.6	84023.6	96346.4	90931.4	82281.7	90464	85311.3	96219.7	80353	89397.1	80245.1	89544.4	770.172	102892	98391.9	85087.1	97193.6	107865	93790.9	2322.65	101694	87805	98450	95468.6
pfc165	GLYOXYLATE	2 (mz + RT)	negative	72.9937	38.493	(M-H)-	1510.15	1379.21	1570.41	2527.93	22658.5	25987.5	22926.5	26248.6	26993.3	24576.3	25151.9	21040.5	22626.2	21625.5	20661.8	20838.9	17990.1	17625.4	17745.8	21015.6	15992	18729.8	16840.3	13497.2	19370.1	17103.3	14189.6	15635.4	20619.1	15382.8	21795.1	932.884	17286	20656.6	19053.9	20261.1	20109.2	19944.8	1848.74	20663.8	20299.5	20980.6	21963
pfc166	GUAIACOL	2 (mz + RT)	negative	123.046	264.507	(M-H)-	2616.91	1591.91	1622.65	3207.78	10560.4	10128.6	11670	8238.1	10670.5	9377.52	9079.14	9930.94	10480.5	9221.36	14894.4	14825.6	9079.44	11611.5	8949.85	9656.55	6244	13176.5	5931.18	6940.75	9175.5	8903.82	7193.58	10675.5	9067.45	5705.49	8247.39	1797.57	11548.3	11565.8	8185.4	9946.92	12847.3	11018.8	1753.31	10038.5	12081	8283.41	10534
pfc168	GUANOSINE DIPHOSPHATE MANNOSE	2 (mz + RT)	negative	604.07	52.318	(M-H)-	176.89	409.428	41.93	111.498	96149.9	110945	105527	112127	111865	116752	111286	67561.5	76192.1	103032	6016.39	110243	112722	131280	136405	99223.4	113645	32341.3	90075.9	131620	162006	147766	173591	94700.2	97089.4	76130.8	85941.9	216.034	125464	83920	96315.1	144089	165239	115557	2444.83	91581.9	64348.2	86824.2	120710
pfc170	HIPPURATE	2 (mz + RT)	negative	178.051	307.396	(M-H)-	3186.81	2007.89	2127.5	2994.1	6948.54	6873.67	4455.97	5344.66	4343.18	6543.15	4484.28	4219.86	6587.22	2469.46	7846.44	4104.33	1880.14	4434.58	4247.01	6494.35	7252.73	8008.05	5060.55	4047.13	5124.16	8225.87	5662.46	5276.28	2973.02	6490.8	2476.05	2395.65	3516.21	3987.04	3899.59	8573.53	10183.5	5565.92	2291.84	6080.61	3149.6	6273.64	5591.75
pfc172	HOMOCYSTINE	2 (mz + RT)	negative	289.032	38.281	(M+Na-2H)-	2378.75	2044.24	1994.84	2180.23	17404.9	13176.9	17479.6	16328.8	15247.7	16243.1	11109.7	10295.3	16461.5	13021	12256.3	8235.56	8508.95	15090.1	14246.8	22733.7	14581	8791.35	20648.5	14133.7	15336.1	15628.7	10753.2	12405.2	12447.9	20034	10325.9	1717	14698.4	14897.8	14775.8	22234	27272.3	15628.4	5935.63	13142.6	14092.5	3784.11	21113.7
pfc174	HYDROPHENYLLACTIC ACID	2 (mz + RT)	negative	163.04	272.13	(M-H2O-H)-	13659.9	9628.49	11120.9	12103.6	8955.61	10606.9	10240.2	10741.8	10117.8	10945.9	11766.4	8096.59	7245.27	10043.4	9165.41	11839.2	6393.65	12441.3	8187.34	8281.43	8906.3	12275.8	8300.46	34981.1	9283.62	8836.97	6949.17	8662.58	8135.22	7470.9	8673.29	10378.9	6299.62	6236.82	7139.97	7838.19	7848.14	7347.17	10012.9	7703.31	4279.7	5732.67	8276.19
pfc175	ISOCITRATE	2 (mz + RT)	negative	191.02	38.2015	(M-H)-	5592.78	4454.1	4904.84	4703.82	218808	220639	218527	212525	218708	221548	213386	287807	283372	272509	243675	294580	179688	189794	233919	257534	262712	257265	268107	186439	235144	240016	205965	165394	305659	267501	258135	6893.49	448661	277134	174318	248151	240134	281201	59175.2	263991	245411	339411	297237
pfc176	LACTOSE	2 (mz + RT)	negative	341.108	48.5665	(M-H)-	2343.07	1401.79	2193.86	2218.86	10025.7	8304.24	9536.9	3997.38	7532.07	8508.56	6013.98	4703.72	6857.35	15026.8	4732.77	4763.91	1556.72	5987.16	6366.14	6900.24	8281.66	4858.95	4616.37	5612.38	6196.95	8741.52	3422.31	3034.78	6838.03	13300.8	3556.48	1317.16	6436.06	4378.83	3943.14	7960.12	5325.9	11278.4	1971.04	3432.12	9764.31	7620.21	6440.17
pfc177	LIPOAMIDE	2 (mz + RT)	negative	204.051	92.066	(M-H)-	4796.99	3546.13	3170.52	5205.2	10549.2	9247.9	12026.6	10790.1	5902.98	9503.29	9472.91	5236.56	7962.64	8518.12	17862.6	5564.97	12645.6	2207.6	6486.63	5565.95	5725.84	6324.07	5136.3	7352.47	8115.45	12660.9	6101.85	6514.12	5213.1	4397.5	2741.88	3835.58	5596.52	6316.03	2341.14	2199.55	5027.39	2591.65	3444.23	3864.59	6337.05	5488.95	2381.56
pfc179	MALEATE	2 (mz + RT)	negative	115.004	70.312	(M-H)-	6245.12	3719.08	3524.21	8068.81	875233	882232	873859	890295	802915	862909	785909	864503	936564	838994	907553	885944	850653	838669	828835	751078	770596	887376	906455	909367	889464	907352	800886	811630	893013	750773	854096	3676.48	892240	883429	838259	963278	859473	910312	82296.8	863555	818774	801566	941749
pfc182	MESOXALATE	2 (mz + RT)	negative	116.987	29.746	(M-H)-	2397.72	1750.79	2077.36	1812.81	11144.9	9750.23	10095.5	9533.53	10546	11878	11784.1	10029.1	10780.2	12120.8	14683.7	11667.4	9128.74	10606	12161.6	9020.24	10151.9	10550.6	9907.63	12507.3	11783.6	10587.7	10244.9	10556.2	11032.9	9506.04	11391.3	1943.36	11558.7	10757.3	10098.7	11105.8	11447	12271.4	2021.44	10552	9463.73	10223.2	11447.8
pfc183	METHIONINE SULFOXIMINE	2 (mz + RT)	negative	359.107	42.376	(2M-H)-	356.295	378.744	301.621	777.327	49083.7	47631.9	50945.8	50251	49786.3	50332.2	54919.8	56898.9	54036.1	54158.3	64216.5	49680.1	47114.3	44765	53307	42543.9	47526.8	48972.8	53125.9	51114.8	53152	54026.5	49877.1	49600.3	51560.2	49002.7	49797.2	861.979	53746.6	53828.4	52908.6	46636.7	51034.6	55162.3	2729.25	51903.8	52723.5	50875.4	47944.9
pfc185	N-ACETYLALANINE	2 (mz + RT)	negative	130.051	124.838	(M-H)-	2733.83	1946.82	2217.88	3165.81	19967.1	20078.1	19975.8	25413	19924.2	18969.1	17702	16870.3	21520.1	23169.4	57274.5	17957.4	21110.5	18690.2	13994.4	17489.9	17268	22308.7	23587	22112	18212.3	15703.9	15034.3	18999.6	19449.4	16740.1	14937.2	2159.28	30098.6	20265.9	19425.2	23167.6	22494.7	21466.6	2099.5	14897	18458.9	23455.9	22269.8
pfc186	N-ACETYLASPARAGINE	2 (mz + RT)	negative	173.057	53.608	(M-H)-	10246.8	2188.54	2299.69	20532.9	7927.57	5110.39	4868.47	6506.76	6753.79	4644.55	7250.77	3935.28	3045.22	4343.35	3714.51	5715.47	4042.8	3331.25	3125.49	2708.7	5970.2	4684.15	4697.6	11654.7	4968.13	5211.28	4139.28	4140.79	7254	3505.54	3600.78	2784.19	4278.34	8906.01	5147.63	4781	3693.36	3231.83	2370.46	7717.94	6559.69	5733.46	6790.1
pfc188	N-ACETYLCYSTEINE	2 (mz + RT)	negative	162.023	161.748	(M-H)-	3309.9	1078.7	1077.7	4202.05	3317.36	6798.2	5806.23	5803.22	3810.89	6386.24	5969.94	2382.74	2912.27	2383.3	9581.4	2392.54	5214.16	2632.17	3409.83	2027.69	2198.75	2929.12	2158.54	3040.94	2701	3292.65	2759.64	3242.82	1906.74	2070.54	1853.05	1367.51	2547.12	2815.25	2118.9	2160.3	1959.8	3553.44	1430.01	2890.51	1120.98	1958.77	1591.79
pfc189	N-ACETYLSERINE	2 (mz + RT)	negative	146.046	56.738	(M-H)-	2153.99	1883.58	2307.49	2412.42	131546	129370	130260	130531	123089	131843	133067	131637	172391	161523	50881.2	125907	117017	132042	95931.3	91018	124976	113892	139949	166804	132087	128350	106288	126306	149795	129057	109579	2102.68	119223	136849	116311	95503.5	88866.3	131480	6082.04	101051	107129	120140	107736
pfc191	N-METHYLGLUTAMATE	1 (mz + fragments + RT)	negative	160.061	43.626	(M-H)-	2098.76	795.945	792.288	2459.42	6246.42	7027.21	6236.88	6194.49	5258.14	5730.88	6210.83	7209.06	7546.15	6624.86	7337.33	4937.13	4825.6	6576.92	5793.46	4174.67	7917.69	3336.29	7528.82	4004.13	7705.58	10529.2	8049.57	7144.35	7001.54	6033.79	6264.77	975.733	4104.28	4581.37	4648.13	6606.29	5851.48	3152.78	1280.82	5186.78	3498.49	4748.21	7513.36
pfc195	OXALATE	2 (mz + RT)	negative	88.9886	46.812	(M-H)-	32849.6	45069	42567.6	38649.9	17438.7	9351.23	16950.6	13113.3	12861.8	13217.2	12681.3	8381.89	39695	11330.8	17508.4	17358.8	3712.06	10692.5	4390.46	10972.5	4587.76	49526.7	4258.52	8062.58	6654.01	6225.87	5485.44	4593.26	6381.16	40221.7	4967.33	40248.7	12255.7	15041.8	7031.15	11380.1	12957.7	7778.71	38792.3	9068.59	5263.26	7767.13	10804
pfc197	PHENOL	2 (mz + RT)	negative	93.0355	397.042	(M-H)-	3949.81	2660.42	2812.03	3684.16	6252.34	6332.42	3115.91	4643.09	3945.47	3577	4018.23	5217.78	5423.2	6397.03	4453.97	6026.47	4414.32	6545.49	5110.07	5797.78	5009.64	5759.28	5381.4	4771.11	3011.03	5127.21	3715.91	4953.61	6134.42	5209.5	6288.07	3044.1	4852.11	5425.17	4889.98	6275.78	6352.29	5755.08	3034.43	4339.96	5643.27	4778.36	5509.83
pfc206	TARTRATE	2 (mz + RT)	negative	166.039	42.3335	(M+NH4-2H)-	6165.67	813.455	972.694	10491.7	66618.8	68441.5	65477	61852	61504.9	68505.3	63299.2	71866.2	80732.4	62983.9	71991.5	66883.1	70770.7	67075.7	66114.5	62200.4	68759.7	86393.7	73963.6	67364.4	69147.7	67118.6	81823.5	68770.3	68504.3	68739.8	97935.2	763.298	68954.8	64744.2	62175.6	69891.7	68160.7	66959.2	2503.53	77128	80887.6	65962.5	68719.9
pfc207	THYMIDINE	2 (mz + RT)	negative	241.083	237.56	(M-H)-	2267.09	1480.7	1874.18	2809.62	10402.7	10701	9936.97	11033.7	9853.53	10476.5	10259.7	10206.2	8858.71	8878.62	6045.28	10556.2	8061.05	8743.82	9771.79	9426.87	8321.33	10720.6	10394.3	13668.2	11554.6	7066.55	6088.2	6635.63	9546.91	7198.85	5905.9	1699.63	9246.19	9020.09	8001.82	8004.97	9299.98	10318.1	1112.98	9785.72	11087.7	8401.16	8430.44
pfc208	THYMIDINE-MONOPHOSPHATE	2 (mz + RT)	negative	321.049	147.094	(M-H)-	1828.37	1746.55	1638.34	1746.31	5632.32	3710.48	3337.5	3884.93	5011.93	4562.4	5104.93	3641.01	4050.4	4703.32	2161.27	5371.43	6826.06	5182.96	4177.21	5742.26	2189.32	4503.11	2874.64	4177.91	3970.78	6270.42	5252.98	3591.01	5199.31	1317.33	4686.35	1459.58	2203.7	2103.38	3764.89	7164.92	5111.73	5127.72	1494.18	4187.52	3330.18	4245.57	4766.34
pfc209	TRANS-ACONITATE	2 (mz + RT)	negative	173.009	77.386	(M-H)-	3547.35	3565.68	3568.75	3575.42	79586.7	81866.7	77510.3	70668.3	71754	75282.7	72766.5	71294.2	97002.7	92193	221236	89918.4	72314	75397.9	69703.8	68895.6	92923.6	85919.3	64861.6	93034.5	77952.8	88062.4	68372.3	78993.2	93964.1	87752.8	75505.1	3757.18	90510.4	89008.3	81774.9	74438.5	55451	81870.4	4809.83	79230.7	77541.9	89180.3	84776
pfc211	TRYPTAMINE	2 (mz + RT)	negative	159.093	266.633	(M-H)-	4580.92	3155.09	3596.68	6729.28	4739.21	4678.23	4558.18	4731.62	4439.03	3597.66	4108.98	3523.37	5995.33	3239.39	10745.6	6021.97	4384.62	6264.39	6539.43	3373.5	4677.04	4347.65	5117.81	10418.3	5152.73	5320.78	4458.23	4988.3	6173.22	4323.74	5616.8	2803.35	6109.36	6064.09	4870.48	5882.08	5794.57	5208.18	3243.16	6378.53	3629.53	5447.47	6580.56
pfc212	1-(3-sn-phosphatidyl)-rac-glycerol	2 (mz + RT)	negative	245.043	39.5695	(M-H)-	3197.65	2773.56	3005.25	2884.07	54361.5	52981.8	52809.6	51137.4	52858.6	49100.4	50876.8	55556	47540.1	45417.3	66697.2	56577.2	51634.8	53480.1	58568.4	54068.1	47231.7	47811.4	58464.9	47190.1	50466.4	58980.3	55004.8	57484.1	49863.1	46620.2	57525.9	2181.81	47549.3	42195.3	46632.6	62414.1	68870.2	52031.5	5201.59	56143.9	48885	37493	70282.7
pfc213	2'-Deoxycytidine 5'-monophosphate (dCMP)	2 (mz + RT)	negative	306.049	62.841	(M-H)-	1967.88	2118.37	1827.69	1841.93	13571.2	14687.5	15306.8	15283	15151.1	15018.7	15955.1	14160.8	15775.4	13843.3	17806.5	12477.4	12985.2	14955.6	12804	14189.3	14512.5	17015.9	15833.4	16143.2	13858.8	15518.4	14366	12201	14267.3	12156.8	15235.3	1961.41	15483.1	14191.1	12427.4	12519.1	15296.2	15487.6	2516.68	14063.3	13976.1	15887.8	15509.1
pfc214	2-Hydroxy-3 methyl butyric acid	2 (mz + RT)	negative	117.056	262.889	(M-H)-	7782.82	3674.1	3587.29	6901.71	6905.35	12371.7	11170.6	12510	9901.9	10051.7	11256.2	6138.85	11078.8	10190.1	15287.8	11375.1	5812.3	7930.41	11027.8	8360.24	8767.28	41558.1	8712.33	9757.04	8744.02	7543.33	5707.7	10192.5	4593.36	8710.18	9117.57	4435.09	7902.19	9920.65	8050.52	11739.2	9322.76	11152.3	3557.23	5834.68	7770.74	10086	6705.85
pfc216	5-adenosyl-L-homocysteine	2 (mz + RT)	negative	383.114	163.261	(M-H)-	708.285	299.422	536.317	668.657	16333.6	17720.8	18985.4	18544.8	20316.6	19452.2	19996.6	5025.44	3881.03	5231.01	3916.57	4191.61	1421.91	5107.76	4771.68	4496.8	4361.64	4336.21	4643.96	6710.7	5242.73	4408.54	4865.88	5752.28	4158.89	4011.39	3673.46	268.562	4314.66	4920.02	4310.45	4962.14	4429.22	4649.51	248.385	3161.05	3558.67	3933.09	3641.27
pfc217	5-hydroxy-indole-3-acetic acid (5-HIAA)	2 (mz + RT)	negative	190.051	289.033	(M-H)-	2816.89	2549.94	2594.58	2422.76	3086.45	2686.64	2767.9	2225.2	3899.05	2191.18	1943.99	2993.68	3373.18	2743.34	14313.3	2789.92	5543.01	4790.92	4932.01	3551.78	3203.4	5825.51	4258.73	7230.19	3369.29	4949.78	3241.96	4079.87	3827.73	2809.08	5707.87	2593.43	3994.87	3960.09	5185.4	3846.81	3721.6	3625.15	2513.15	5544.29	3125.75	5614.56	4343.84
pfc221	Adenosine 5'-diphosphoribose (ADP-ribose)	2 (mz + RT)	negative	558.064	52.731	(M-H)-	40.4371	0	167.691	72.8439	13514.3	15451.3	15916.5	14754.8	16978.5	17052.7	14988	27663.9	23547.9	10357	15431.2	17951.1	54623.9	13701.7	15319.2	13653.4	16795.5	26302.9	35727.4	18653.5	15286.2	14388	27617.9	13590.6	17581.2	15038.7	34985	148.148	13786.1	18106.9	23584.3	20059.3	36843.6	14363.1	739.726	26198	17099.7	19401.6	48054.7
pfc222	a-Ketoglutaric acid	2 (mz + RT)	negative	145.014	59.3465	(M-H)-	10204.1	8597.13	10051.5	10773.2	26640	28561	26941.6	26820.7	30633.9	28898.7	26494	16115.2	31745.9	12763.2	9594.74	12152.1	19940.9	28181.9	37359.2	15587.2	23487.1	17073.4	19303.7	11892.8	24924.5	31258.2	27387.3	5075.29	29739.3	20473.1	22971.2	10653.9	20489.6	12130.7	31424.8	12953.5	10920.1	18365.9	9251	16689.4	31112.4	26295.3	37286.6
pfc223	Beta-Citryl-L-glutamic acid	2 (mz + RT)	negative	320.062	121.573	(M-H)-	241.039	267.983	378.366	431.475	137605	148205	154781	149736	155171	157051	159491	152458	162197	161926	165754	164032	156724	156885	150771	146346	130721	129497	145607	157840	176757	146107	159519	162550	162668	101521	130419	576.822	153926	169165	138898	144097	142843	187907	2564.81	146431	149895	156288	158337
pfc226	D-Glyceraldehyde 3-phosphate	2 (mz + RT)	negative	168.99	38.195	(M-H)-	3337.38	2686.09	2805.73	3670.38	47071.2	47555.5	47092.8	43892.1	47776.4	43472.7	46419.6	18954.7	30529.8	32360.3	23835.1	37782.5	16143.6	42456.6	44739.8	54597.7	38776.8	9851.88	45439.2	26498.7	24023.9	25426.7	34754.7	29330.3	48284.3	40758.5	32223.9	2679.16	16715.8	38235.6	45804.3	51781	37338.3	19212.8	10552.2	40244.1	19291.9	21836.4	83940.5
pfc228	D-Lactate	2 (mz + RT)	negative	89.0248	67.5675	(M-H)-	37175.9	44623.6	43379.6	43002.4	859812	884186	912131	888600	862172	915341	844924	902319	910019	1.00417e+06	970957	1.05904e+06	911337	963902	1.00914e+06	924693	787425	710176	801994	704155	908336	818635	770918	823531	962806	658662	781625	41527.2	922357	1.04459e+06	774709	1.18933e+06	1.33462e+06	1.08551e+06	76485.1	877613	810129	808500	802224
pfc229	Flavin mononucleotide (FMN)	2 (mz + RT)	negative	455.097	306.147	(M-H)-	1162.42	990.679	1115.7	1038.54	69849.5	73897.2	75909.2	73217.5	76141.3	79373.2	78677.4	86077.8	104302	82999.3	90488.7	77730.6	79872.2	85667.2	73950.7	104949	76762	80411.5	85876.1	76331.5	82352.8	72753.2	76026.1	57079	90103.4	73231.6	82638.9	1133.08	90147.3	79779.9	59661.1	47811.1	58872.8	91248.3	928.653	86399.5	82482.7	85364.1	97710.4
pfc230	Fumaric acid	2 (mz + RT)	negative	115.004	89.319	(M-H)-	4849.7	2369.32	2667.3	6364.41	215395	233152	227412	220197	213038	223900	222271	258027	191159	126757	258041	253131	199682	207988	189649	194699	192720	321454	272258	208121	204701	171951	233994	263381	261048	211819	284200	2403.77	242397	120752	187258	257649	241686	150342	3288.83	244573	187040	124846	298328
pfc231	G1P, F6P or G6P	2 (mz + RT)	negative	259.022	38.303	(M-H)-	2224.97	1822.93	2389.31	2734.66	74257.8	72678.6	68096	68693.6	68560.2	64065.5	65119.2	42292	46079.5	56424.8	55436.2	66439.2	26747	74859.8	74072.6	88856.5	64373	30363.9	58772.7	44468.4	48003.1	47598.6	44015.7	54283	45435.2	70081.3	37171.5	2091.88	29140.5	59643.5	54290.6	140374	141684	43901.7	30714.7	49996.9	41944.6	27343	79054.3
pfc232	Glucaric acid	2 (mz + RT)	negative	209.03	38.3225	(M-H)-	7061	6368.19	6309.53	6041.51	96795.3	100304	93382.4	89177.6	97829.8	93898	92293.1	139605	129767	134903	95692.2	161784	90243.7	98055	106920	139021	143438	121698	126095	85930.5	110739	112633	105117	85190.8	138095	145118	115364	5467.52	123250	158073	96684.7	112553	130823	134983	31881.7	124523	119684	142173	132331
pfc233	Gluconate	2 (mz + RT)	negative	195.051	39.3045	(M-H)-	6257.97	4654.64	4447.72	8467.14	10171.7	12017.1	12449.8	10880.3	12293.8	8791.01	11091.8	9011.79	11182.7	9092.31	25735	10048.7	6584.99	12215	11093.8	16603.2	7698.19	12740.3	8739.52	8526.14	7754.99	9908.41	8968.71	7704.31	6624.84	10737.2	8162.43	2394.01	8057.73	10973.2	8927.7	14490.8	14737	10383	3440.83	10977.3	8348.13	7927.54	9643.32
pfc235	Glutaric acid	1 (mz + fragments + RT)	negative	131.035	206.1	(M-H)-	9013.44	5422.53	6919.65	9328.36	21271.4	23354.7	23105	22645.4	22499.8	21927.7	21729.4	18717	21875.1	19887.1	12743.9	17795.3	22730.5	22092.6	16029.3	15798.7	17019.3	18008	20478.5	12693	18086.5	22445.8	14865.2	16903.7	23510.8	17624.2	16569	5956.44	17341.7	17059.1	14159.8	17144.9	16103	18869.6	5403.93	15528.4	15568	14658.4	21031.7
pfc237	glycerol phosphate	2 (mz + RT)	negative	171.006	38.17	(M-H)-	2791.34	2329.22	2445.34	2678.06	51551.4	55746.8	50604.9	44092	55348.5	49264.7	37010.8	136461	70798.3	53838.1	26661.6	47401.2	105456	38621.9	61652.4	74810.8	11308.7	63114.5	194249	64256.8	56860.7	101069	56773.8	137785	41677.3	19728.7	44131.8	1874.38	46507.4	75061.3	64819.9	66967.8	90392.3	93971.8	15347.4	69416.3	59529.8	19200.7	76520.9
pfc240	Guanosine 5' diphopshate fucose (GDP-fucose)	2 (mz + RT)	negative	588.074	78.895	(M-H)-	0	344.285	347.764	290.236	31184.1	33941.6	33428	34776.2	32396.7	36164.5	34022.7	39589	32917	34003.4	6312.34	39545.9	33450.4	38522.1	31487.6	35701.1	37246	36906.1	40613.7	33380.2	38111.2	37524.1	31481.9	37640.5	36730.3	27402.1	38734.3	102.141	36163.5	34576.2	35334.8	38273.5	37031.4	41504.4	2996.86	38261.5	36960	27676.2	43076.2
pfc247	L-Serine	2 (mz + RT)	negative	104.036	35.061	(M-H)-	2741.13	1587.44	1616.7	2808.72	11197.7	11747.5	11066.7	10300.1	10883.5	10504.5	12002.4	11429.7	11074.4	10790.3	16153.8	11569.4	8451.69	9971.58	11478.2	10899.5	9747.8	8975.84	10255.4	9244.09	11597.4	12284.8	10383.5	11221.2	10345.5	8295.73	9389.25	1389.85	10801.1	12220.6	10713.3	9973.59	10277.9	12081.5	10572.3	10164.2	10972.4	11940.1	11702
pfc251	LysoPS(20:3)	3 (mz)	negative	546.281	679.008	(M-H)-	1853.61	1750.95	1661.59	1690.57	11364	15374.6	13139.6	13900.4	14323.4	14487.2	13693.4	15818.5	10823.1	18547.5	3866.85	14607.9	1286.51	10532.3	3081.46	10108.6	13000.3	7511.41	7267.35	2063.68	5879.31	5338.17	2523.29	8456.54	11705.8	6535.41	8520.89	1897.44	12368	13833.9	3954.29	7357.72	16579	9562.86	3062.78	6955.23	16161.2	13687.3	15721.5
pfc252	L-α-Hydroxyglutaric acid	2 (mz + RT)	negative	147.03	76.818	(M-H)-	44360.7	40007.5	42265.1	44413.4	22151.5	20438.6	20641.8	13829.1	17703.5	17907.5	20122.5	19176.8	22440.4	2072.71	37355.8	18665.4	23095	18086.9	14138.2	15170.8	21387.7	19555.1	14688	22929.5	8417.14	23548.3	15361.5	21609.2	21129.5	25134.1	19602.3	44722.8	18513.3	19660.4	17876.3	17113.5	19213.9	15757	31828.5	19546.3	13330.6	16969.5	17362.4
pfc253	maleic anhydride	2 (mz + RT)	negative	96.9931	70.3165	(M-H)-	41255.7	37980.1	37423.5	34284.2	119986	118721	116313	114832	113340	117918	109531	115195	125669	114522	114318	124820	114937	122229	110674	107507	100714	115129	116026	119901	117398	120326	109225	107946	116839	94880.2	117156	33565.2	118443	118827	109619	124877	125560	126207	4303.63	115500	116269	111772	125592
pfc256	N-acetyl-alpha-D-glucosamine 1-phosphate(GlcNAc-1-phosphate)	2 (mz + RT)	negative	300.048	39.5865	(M-H)-	782.23	896.971	1206.49	1305.39	31391.7	33452.4	29111.5	32896.8	31137.7	32067.4	31040.4	33794.5	30912.2	32244.3	55379.6	36724.9	31548.3	30098.5	30658.8	25882.1	26301.5	24632.3	33573.2	38823.6	29817.1	34623.4	32130.8	33853.1	32513.1	32026.2	32422.2	935.076	35078.4	31539	31874.2	30660.9	32814.1	32219.8	2660.56	29473.1	29925.1	25468.4	33913.6
pfc257	N-acetyl-D-glucosamine	2 (mz + RT)	negative	220.083	43.301	(M-H)-	3001.09	780.775	625.55	4961.19	8665.73	5096.93	7155.31	9839.54	9355.16	4872.45	8334.44	4426.03	7433.28	10683.5	22490.4	8718.42	8038.34	7388.5	9470.91	6351.64	6023.41	8513.75	6786.13	5879.42	9972.89	10179.3	5895.28	7958.28	5617.67	9350.28	6643.33	1004.8	8364.94	7053.75	9000.87	5550.18	11354.6	9459.25	4729.88	9808.52	9370.72	4853.7	8924.95
pfc265	Phenylpropionylglycine	2 (mz + RT)	negative	206.082	365.542	(M-H)-	1897.67	1027.65	1309.05	2115.95	3482.05	2645.91	3278.96	3798.61	3671.38	3038.6	3342.48	2000.69	4576.85	4883	7975.9	2769.28	3345.11	4117.22	2881.89	4742.46	4575.27	2244.07	5426.74	8621.84	2933.23	3784.72	3154.95	3197.63	2599.39	3104.4	2849.41	1209.85	3308.07	3372.16	2420.54	5141.1	4375.69	3077.89	1017.05	5226.41	4006.54	2972.44	2382.12
pfc269	pyruvic acid	2 (mz + RT)	negative	87.0092	76.813	(M-H)-	3992.44	3075.95	2587.06	3084.99	96526.6	91076.9	96540.2	90133.6	97856.6	90963.6	97021.2	112777	115941	125729	143549	111385	112886	90726.8	116808	94179	102497	103421	77376.1	110294	109813	106125	101934	86695.3	128855	70626.3	102154	3348.25	142338	101278	88643.9	107603	51563.7	123971	4130.41	124960	115549	126638	105861
pfc270	S-(formylmethyl)glutathione	3 (mz)	negative	348.086	226.269	(M-H)-	693.993	832.674	874.874	739.546	5383.89	5327.15	5698.99	3708.62	4971.68	5561.08	3755.67	5093.38	6947.3	4149.85	4809.12	5882.5	14086.5	5011.97	6332.53	3318.69	2803.35	5532.24	7880.6	6618.19	8833.92	6175.63	8549.82	10839.3	9083.11	3335.62	4983.76	685.236	5502.38	6170.8	7243.24	4411.14	5824.03	5792.19	217.356	6936.51	7033.62	3127.55	6824.68
pfc275	UDP-N-acetyl-D-mannosamine	2 (mz + fragments)	negative	606.075	45.994	(M-H)-	140.024	442.348	240.103	209.224	410905	437099	445019	435940	445122	455859	440784	572131	481748	493337	43070.6	503054	593520	471484	501867	471114	484373	480277	514219	566339	575990	533263	551073	484321	575152	319253	508197	53.8935	504498	471669	499475	540122	510114	525168	10783.9	585539	508291	403101	561677
[truncated: 9 more columns]
